# Supplementary material for: Intrinsic and synaptic determinants of receptive field plasticity in Purkinje cells of the mouse cerebellum
Source: Nat Commun. 2024 May 31;15:4645. doi: 10.1038/s41467-024-48373-3 (PMC11143328; doi:10.1038/s41467-024-48373-3)
Supplement: Supplementary file 4 — Source Data [file 41467_2024_48373_MOESM4_ESM.xlsx]

## Sheet: Fig. 2c
Fig. 2c Probability
	WT						SK2KO						CaMKII TT305/6VA
cell#	Spon	10μA	20μA	30μA	50μA		Spon	10μA	20μA	30μA	50μA		Spon	10μA	20μA	30μA	50μA
1	0.11	0.1	0.2	0.692308	1		0.055	0	0.1	0.2	0.7		0.05	1	0.2	0.9	0.8
2	0.17	0.2	0.8	1	1		0.065	0	0.3	1	1		0.065	0	0.1	0.9	0.7
3	0.14	0.2	0.5	0.846154	1		0.055	0	0.1	0.6	1		0.075	0.2	0.2	0.5	0.5
4	0.145	0.2	0.8	0.846154	1		0.05	0	0.3	0.4	1		0.075	0.3	0.4	0.9	0.7
5	0.135	0.1	0.2	0.846154	1		0.07	0	0.2	0.2	0.4		0.13	0.3	0.4	0.7	0.8
6	0.135	0.3	0.2	0.538462	1		0.035	0	0.2	0.2	0.5		0.09	0.3	0.5	0.8	0.8
7	0.16	0.3	0.6	1	1		0.015	0	0.7	0.363636	1		0.14	0	0.6	0.9	1
8	0.225	0.1	0.8	1	1		0.015	0	0.7	0.818182	1		0.11	0.2	0.4	1	0.9
9	0.215	0.3	0.2	1	1		0.05	0	0.5	0.363636	1		0.075	0	0.2	0.4	0.9
10	0.12	0.1	0.2	0.923077	1		0.12	0	0.2	0.272727	1		0.085	0.2	0.5	1	0.9
11	0.215	0.1	0.8	0.923077	1		0.125	0.1	0.4	0.181818	1		0.135	0.1	0.4	0.9	0.9
12	0.215	0.2	0.9	1	1		0.04	0	0	0.818182	1		0.105	0.1	0.6	1	0.7
13	0.16	0.3	0.5	0.923077	1		0.085	0	0.3	0.818182	1		0.085	0.2	0.5	1	1
14	0.2	0.2	0.2	0.769231	1		0.165	0.1	0.2	0.818182	1		0.075	0.2	0.4	1	1
15	0.16	0.2	0.6	0.923077	1		0.09	0	0.2	0	1		0.085	0.2	0.5	1	1
16	0.17	0.1	0.6	1	1		0.155	0.1	0.7	0.454545	1		0.145	0.2	0.0909091	0.8	1
17	0.23	0.1	0.9	0.923077	1		0.075	0	0.6	0.818182	1		0.08	0.1	0.272727	0.7	1
18	0.145	0.3	0.8	1	1		0.08	0	0.6	0.727273	1		0.065	0.1	1	1	1
19	0.115	0.3	0.4	1	1		0.025	0	0.6	0.818182	1		0.125	0	0.181818	0.4	1
20	0.17	0.1	0.9	0.923077	1		0.03	0	0.4	0.363636	0.777778		0.025	0	0.0909091	0.7	1
21	0.2	0.2	0.7	1	1		0.211111	0.333333	0.2	0.363636	1		0.13	0	0.181818	0.9	1
22	0.17	0.3	0.6	1	1		0.183333	0.222222	0.6	0.636364	1		0.125	0	0.9	1	1
23	0.195	0.3	0.3	1	1		0.161111	0.222222	0.1	0.0909091	1		0.115	0.1	0.6	1	1
24	0.21	0.1	0.333333	0.727273	1		0.194444	0.333333	0.9	1	1		0.125	0	0.2	1	1
25	0.14	0	0.222222	0.818182	0.9		0.161111	0.333333	0.2	0.181818	1		0.095	0.1	0.8	1	1
26	0.14	0.2	0.333333	0.818182	1		0.155556	0.222222	0.1	0.181818	0.875		0.085	0	0.8	1	1
27	0.1	0.3	0.222222	0.909091	1		0.138889	0.111111	0.6	1	1		0.07	0	0.9	1	1
28	0.185	0.1	0.222222	0.909091	0.9		0.172222	0.111111	0.6	1	1		0.12	0.2	0.9	1	1
29	0.14	0.2	0.222222	0.909091	0.9		0.133333	0	0.8	0.909091	1		0.08	1	0.7	1	1
30	0.135	0.4	0.333333	0.727273	1		0.15	0.222222	0.3	0.818182	1		0.08	0.7	0.6	1	1
31	0.135	0.1	0.222222	0.545455	1		0.111111	0.333333	0.3	0.909091	1		0.115	0.5	0.7	1	1
32	0.145	0.2	0.111111	0.636364	1		0.105556	0.222222	0.4	1	1		0.135	0.5	1	1	1
33	0.13	0.1	0.222222	0.909091	1		0.0944444	0.222222	0.3	0.909091	1		0.15	0	0.7	1	1
34	0.125	0.1	0.333333	0.909091	1		0.0833333	0.111111	0.1	0.909091	1		0.11	1	0.1	1	1
35	0.145	0.2	0.444444	0.909091	1		0.161111	0.333333	0.3	1	1		0.13	0.6	0.9	1	1
36	0.14	0.2	0.222222	0.909091	1		0.155556	0.222222	0.4	1	1		0.15	1	0.2	1	1
37	0.135	0.3	0.222222	0.818182	0.9		0.122222	0.222222	0.9	1	1		0.16	0.8	0.6	1	1
38	0.155	0.3	0.333333	0.818182	0.8		0.138889	0.444444	0.9	1	0.9		0.125	0.6	0.2	0.8	1
39	0.13	0.4	0.555556	0.818182	1		0.138889	0.444444	0.9	1	1		0.14	0.8	0.5	0.9	1
40	0.14	0.4	0.444444	0.818182	1		0.116667	0.222222	0.9	1	1		0.15	0.8	0.3	1	1
41	0.125	0.4	0.222222	0.363636	1		0.111111	0.111111	0.9	1	1		0.14	0.7	0.3	1	1
42	0.16	0.2	0.444444	0.0909091	1		0.0888889	0	0.9	1	1		0.105	0.2	0.5	0.9	1
43	0.175	0.3	1	1	1		0.0833333	0	0.9	1	0.9		0.11	0.5	0.2	0.7	1
44	0.18	0	1	1	1		0.122222	0.111111	0.9	1	1		0.16	0.3	0.2	0.8	1
45	0.155	0.3	1	1	1		0.095	0.1	0.9	1	1		0.13	0	0.8	1	1
46	0.13	0.4	1	1	1		0.09	0	0.9	1	1		0.105	0.9	0.5	0.8	1
47	0.12	0.3	1	1	1		0.085	0.1	0.9	1	1		0.105	0.2	0.4	1	1
48	0.135	0.2	1	1	1		0.105	0	0.9	0.9	1		0.155	0.2	0.7	0.7	1
49	0.145	0.2	1	1	1		0.105	0	0.9	1	1		0.055		0.5	0.7	1
50	0.16	0.3	1	1	1		0.155	0.1	0.2	0.5	1		0.12		0.1	0.5	1
51	0.19	0.2	1	1	1		0.14	0	1	1	1		0.095		0.5	0.6	1
52	0.175	0.2	1	1	1		0.11	0	1	1	1		0.1		1	1	1
53	0.175	0.4	1	1	1		0.07	0.1	1	1	1		0.085		0.444444	0.818182	1
54	0.16	0.1	1	1	1		0.11	0	1	1	1		0.095		0.888889	0.818182	1
55	0.185	0.4	1	1	1		0.09	0	0.125	0.125	1		0.11		1	1
56	0.19	0.3	0.9	1	1		0.13	0.1	0	0.625	1		0.08		0.1	0.5
57	0.165	0.2	1	0.909091	1		0.07	0	0.875	1	1		0.085		0	0.2
58	0.14	0.2	1	0.909091	1		0.13	0.1	0.25	1	1		0.08		0	0.9
59	0.215	0.2	0.9	1	1		0.135	0	1	1	1		0.095		0.3	1
60	0.22	0.3	0.9	1	1		0.13	0.2	1	1	1		0.085		0.4	1
61	0.16	0.4	1	0.909091	1		0.15	0.4	1	1	1		0.145		0.4	1
62	0.19	0.1	0.9	1	1		0.18	0.2	0.875	1	1		0.12		0.2	1
63	0.185	0.2	1	1	1		0.12	0.3	1	1	1		0.115		0.4	1
64	0.16	0.3	0.8	0.909091	1		0.13	0.1	1	1	1		0.0772727		0.9	1
65	0.165	0.2	0.4	0.909091	1		0.13	0.2	1	1	1		0.104545		0.6	1
66	0.165	0.3	1	0.909091	1		0.145	0.3	0.9	1	1		0.0954545		0.9	1
67	0.16	0.3	0.7	0.909091	1		0.18	0.2	0.9	1	1		0.154545		0.9	1
68	0.195	0.3	0.8	0.909091	1		0.155	0.2	1	1	1		0.0727273		1	1
69	0.24	0.2	0.7	0.909091	1		0.14	0.3	1	1	1		0.104545		1	1
70	0.265	0.3	0.9	0.909091	1		0.16	0.1	1	1	1		0.13		1	1
71	0.205	0.3	1	0.909091	1		0.085	0.2	1	1	1		0.07		0.909091	1
72	0.155	0.1	1	0.909091	1		0.075	0.1	1	1	1		0.1		0.909091	1
73	0.22	0.3	0.3	0.909091	1		0.07	0.1	1	1	1		0.185		0.909091	1
74	0.205	0.2	0.7	0.909091	1		0.08	0	0.9	1	1		0.165		1	1
75	0.215	0.3	0.2	0.727273	1		0.135	0.2	0.9	1	1		0.195		1	1
76	0.225	0.3	0.4	0.363636	1		0.145	0.3	0.8	1	1		0.205		1	1
77	0.21	0.4	0.2	0.909091	1		0.08	0.5	0.9	1	1		0.195		1	1
78	0.185	0.5	1	0.9	1		0.12	0.3	1	1	1		0.15		0.909091	1
79	0.205	0	1	1	1		0.13	0.3	1	1	1		0.16			1
80	0.26	0	1	1	1		0.06	0.1	1	0.916667	1		0.15			1
81	0.19	0.1	0.333333	0.8	1		0.025	0.1	1	1	1		0.14			1
82	0.185	0.3	0.916667	1	0.9		0.175	0.2	1	1	1		0.14			1
83	0.22	0.4	1	1	1		0.2	0	1	1	1		0.12			1
84	0.215	0.2	1	0.9	0.909091		0.2	0	1	1	1		0.19			1
85	0.195	0.3	1	1	0.909091		0.205	0	1	1	1		0.11			1
86	0.165	0.4	1	0.9	0.909091		0.215	0	0.9	1	1		0.17			1
87	0.255	0	1	1	1		0.25	0.3	1	1	1		0.11			1
88	0.14	0.3	1	1	1		0.245	0.1	1	1	0.9		0.185			1
89	0.165	0.4	1	1	1		0.205	0.2	0.909091	1	1		0.155			1
90	0.15	0.3	1	1	1		0.22	0	1	1	1		0.2			1
91	0.125	0.1	0.8	0.727273	0.727273		0.24	0.2	1	1	1		0.215			1
92	0.13	0.3	0.3	0.636364	0.818182		0.16	0.1	1	1	1		0.22			1
93	0.17	0.4	1	1	0.909091		0.18	0.1	1	1	1		0.15			1
94	0.165	0.3	0.5	0.909091	0.909091		0.23	0.2	1	1	1		0.175			1
95	0.075	0	0.7	0.909091	0.909091		0.185	0.2	1	1	1		0.15			1
96	0.165	0.2	0.9	0.909091	0.545455		0.18	0.1	0.909091	1	1		0.12			1
97	0.165	0.4	0.4	0.909091	1		0.185	0.1	1	1	1		0.15			1
98	0.125	0.4	0.8	0.909091	0.636364		0.19	0.2	1	1	1		0.16			1
99	0.14	0.4	0.6	0.909091	0.727273		0.175	0.3	1	1	1		0.205			1
100	0.1	0.4	0.9	0.909091	0.818182		0.205	0.2	1	1	1		0.0611111
101	0.115	0.3	1	1	0.818182		0.19	0	1	1			0.0444444
102	0.125	0.3	0.9	0.909091	1		0.12	0.3	0.909091	1			0.0222222
103	0.125	0.1	0.8	0.909091	1		0.13	0.1	1	1			0.0444444
104	0.215	0.3	1	0.909091	1		0.12	0.2	1	1			0.19
105	0.19	0.2	0.9	1	1		0.13	0.3	1	1			0.12
106	0.21	0.1	1	1	1		0.13	0.3	1	1			0.135
107	0.215	0.2	1	1	1		0.145	0.3	1	1			0.105
108	0.16	0.3	1	1	1		0.155	0.3	0.909091	1			0.1
109	0.23	0.1	1	1	1		0.17	0.3	0.818182	1			0.09
110	0.22	0.1	1	1	1		0.155	0.4	0.909091	1			0.125
111	0.19	0.2	1	1	1		0.125	0.3	0.909091	1			0.135
112	0.205	0.1	1	1	1		0.105	0.3	0.909091	1			0.09
113	0.19	0.3	1	1	1		0.115	0.2	0.909091	1			0.09
114	0.22	0.2	1	1	1		0.13	0	0.909091	1			0.105
115	0.235	0.2	1	1	1		0.165	0	0.363636	1			0.14
116	0.24	0.1	1	1	1		0.145	0	0.272727	1			0.0863636
117	0.155	0.3	1	1	1		0.14	0	0.454545	1			0.118182
118	0.195	0.2	1	1	1		0.145	0.1	0.272727	1			0.131818
119	0.18	0.2	0.5	1	1		0.145	0	0.818182	1			0.0636364
120	0.145	0.2	1	1	1		0.14	0.1	0.5	0.916667			0.140909
121	0.175	0.2	1	1	0.9		0.145	0.1	0.4	0.583333			0.172727
122	0.135	0.3	1	1	1		0.145	0.1	0.3	0.833333			0.118182
123	0.2	0.1	1	1	1		0.145	0.2	0.5	1			0.159091
124	0.0818182	0.0909091	1	1	1		0.12	0.1	0.6	1			0.127273
125	0.0818182	0	0.6	0.909091	1		0.11		0.5	1			0.113636
126	0.0863636	0	1	1	1		0.105		0.4	1			0.145455
127	0.0909091	0.181818	0.8	1	1		0.125		0.8	1			0.05
128	0.0909091	0	0.7	1	1		0.135		0.8	1			0.11
129	0.109091	0	1	1	1		0.115		0.2	0.916667			0.1
130	0.0954545	0	0.9	1	1		0.15		0.8	1			0.105
131	0.0863636	0	0.8	1	1		0.045						0.065
132	0.0818182	0	0.8	1	1		0.05						0.09
133	0.140909	0	1	1	1		0.035						0.075
134	0.0772727	0.0909091	0.9	1	1		0.035						0.095
135	0.145455	0.181818	0.9	1	1		0.07						0.08
136	0.113636	0.0909091	0.4	0.636364	1		0.03						0.08
137	0.131818	0.272727	0.9	1	1		0.015						0.095
138	0.140909	0.0909091	0.6	0.9	1		0.015						0.09
139	0.140909	0.181818	0.7	0.9	1		0.07						0.145
140	0.15	0.272727	0.5	1	1		0.08						0.11
141	0.131818	0.181818	0.7	1	1		0.11						0.11
142	0.122727	0.272727	0.4	1	1		0.035						0.095
143	0.136364	0.181818	0.9	1	1		0.075						0.125
144	0.145455	0.181818	0.3	0.8	1		0.1						0.105
145	0.118182	0.181818	0.3	0.2	1		0.08						0.11
146	0.11	0.1	0.2	0.3	1		0.145						0.1
147	0.17	0.2	0.2	0.5			0.055						0.135
148	0.14	0.2	0.1	0.2			0.085						0.125
149	0.145	0.2	0.1	0.6			0.025						0.085
150	0.135	0.1	0.3	0			0.025						0.11
151	0.135	0.3	0.3	0.9			0.145						0.175
152	0.16	0.3	0.1	0.1			0.145						0.145
153	0.225	0.1	0.1	0.2			0.14						0.14
154	0.215	0.3	0.2	0.4			0.17						0.145
155	0.12	0.1	0.3	0.9			0.175						0.165
156	0.215	0.1	1	1			0.21						0.16
157	0.215	0.2	1	1			0.145						0.165
158	0.16	0.3	1	1			0.13						0.145
159	0.2	0.2	1	1			0.135						0.15
160	0.16	0.2	0.9	1			0.155						0.1
161	0.17	0.1	0.5	1			0.13						0.115
162	0.23	0.1	0.8	1			0.07						0.19
163	0.145	0.3	0.6	0.909091			0.095						0.14
164	0.115	0.3	0.8	1			0.105						0.175
165	0.17	0.1	0.5	1			0.17						0.16
166	0.2	0.2	0.9	0.909091			0.125						0.18
167	0.17	0.3	0.5	1			0.135						0.18
168	0.195	0.3	0.9	1			0.16						0.2
169	0.1		1	1			0.14						0.2
170	0.115		1	1			0.1						0.225
171	0.12		1	1			0.14						0.175
172	0.105		1	1			0.115						0.17
173	0.09		0.1	0.909091			0.085						0.155
174	0.105		0	0.181818			0.16						0.15
175	0.12		0.3	0.909091			0.10625						0.18
176	0.17		0.2	1			0.08125						0.165
177	0.18		0.2	0.909091			0.09375						0.24
178	0.135		0.2	0.692308			0.11875						0.05
179	0.165		0.8	1			0.1625						0.05
180	0.17		0.5	0.846154			0.1625						0.0409091
181	0.105		0.8	0.846154			0.15625						0.0681818
182	0.145		0.2	0.846154			0.13125						0.13
183	0.15		0.2	0.538462			0.08125						0.085
184	0.16		0.6	1			0.1625						0.135
185	0.15		0.8	1			0.14375						0.135
186	0.105		0.2	1			0.14375						0.08
187	0.085		0.2	0.923077			0.1						0.06
188	0.145		0.8	0.923077			0.19375						0.125
189	0.155		0.9	1			0.16875						0.13
190	0.105		0.5	0.923077			0.135						0.09
191	0.17		0.2	0.769231			0.14						0.11
192	0.0388889		0.6	0.923077			0.165						0.125
193	0.0777778		0.6	1			0.135						0.14
194	0.0833333		0.9	0.923077			0.14						0.118182
195	0.05		0.8	1			0.17						0.0590909
196	0.0777778		0.4	1			0.145						0.127273
197	0.0944444		0.9	0.923077			0.165						0.0727273
198	0.1		0.7	1			0.15						0.140909
199	0.0833333		0.6	1			0.13						0.145455
200	0.0777778		0.3	1			0.155						0.1
201	0.0611111						0.12						0.113636
202	0.1						0.09						0.0863636
203	0.0944444						0.085						0.104545
204	0.105556						0.06						0.1
205	0.111111						0.115						0.2
206	0.155556						0.13						0.129167
207	0.216667						0.075						0.0916667
208	0.194444						0.12						0.133333
209	0.1						0.11						0.145833
210	0.177778						0.07						0.15
211	0.15						0.02						0.120833
212	0.115385						0.177273						0.158333
213	0.130769						0.181818						0.1625
214	0.130769						0.195455						0.175
215	0.188462						0.15						0.170833
216	0.146154						0.136364						0.170833
217	0.169231						0.190909						0.1625
218	0.192308						0.186364						0.158333
219	0.169231						0.172727						0.104167
220	0.15						0.213636						0.0958333
221	0.211538						0.186364						0.141667
222	0.176923						0.159091						0.141667
223	0.176923						0.195455						0.133333
224	0.185						0.172727						0.158333
225	0.13						0.168182						0.158333
226	0.15						0.195455						0.095
227	0.1						0.168182						0.135
228	0.13						0.195455						0.08
229	0.13						0.181818						0.145
230	0.105						0.163636						0.1
231	0.1						0.172727						0.125
232	0.105						0.127273						0.08
233	0.13						0.131818						0.07
234	0.125						0.136364						0.04
235	0.13						0.145455						0.12
236	0.14						0.154545						0.16
237	0.125						0.136364						0.12
238	0.15						0.140909						0.16
239	0.125						0.159091						0.105
240	0.135						0.163636						0.105
241	0.135						0.131818						0.085
242	0.14						0.127273						0.13
243	0.125						0.131818						0.11
244	0.185						0.145						0.095
245	0.135						0.17						0.09
246	0.1125						0.15						0.105
247	0.1125						0.11						0.125
248	0.0875						0.115						0.09
249	0.1125						0.14						0.05
250	0.125						0.13						0.08
251	0.120833						0.12						0.03
252	0.166667						0.105						0.14
253	0.125						0.075						0.205
254	0.0958333						0.135						0.155
255	0.108333						0.08						0.15
256	0.104167						0.08						0.105
257	0.1125						0.09						0.07
258	0.104167						0.125						0.095
259	0.2						0.105						0.13
260	0.215						0.105						0.08
261	0.205						0.0272727						0.11
262	0.22						0.05						0.13
263	0.22						0.0409091						0.115
264	0.27						0.0454545						0.145
265	0.23						0.0636364						0.095
266	0.2						0.0181818						0.095
267	0.195						0.00454545						0.16
268	0.21						0.0136364						0.13
269	0.225						0.0272727						0.15
270	0.26						0.0681818						0.16
271	0.235						0.0954545						0.165
272	0.2						0.0227273						0.15
273	0.24						0.0772727						0.095
274	0.25						0.122727						0.105
275	0.21						0.0545455						0.145
276	0.245						0.145455						0.105
277	0.24						0.0363636						0.11
278	0.195						0.0636364						0.115
279	0.17						0.0227273						0.165
280	0.26						0.0227273
281	0.2						0.172727
282	0.22						0.136364
283	0.26						0.186364
284	0.24						0.168182
285	0.215						0.159091
286	0.21						0.172727
287	0.24						0.136364
288	0.175						0.131818
289	0.18						0.131818
290	0.175						0.122727
291	0.15						0.135
292	0.145						0.11
293	0.15						0.145
294	0.19						0.08
295	0.11						0.165
296	0.19						0.13
297	0.19						0.125
298	0.16						0.15
299	0.165						0.115
300	0.12						0.105
301	0.175						0.1
302	0.165						0.085
303	0.165						0.095
304	0.245						0.17
305	0.26						0.1125
306	0.215						0.13125
307	0.19						0.1125
308	0.135						0.125
309	0.2						0.15
310	0.185						0.13125
311	0.17						0.14375
312	0.19						0.11875
313	0.175						0.1125
314	0.16						0.1375
315	0.165						0.14375
316	0.185						0.16875
317	0.195						0.14375
318	0.21						0.18125
319	0.165						0.18125
320	0.135						0.145455
321	0.14						0.154545
322	0.175						0.154545
323	0.21						0.159091
324	0.1						0.154545
325	0.1						0.145455
326	0.09						0.159091
327	0.095						0.168182
328	0.105						0.122727
329	0.12						0.136364
330	0.1						0.127273
331	0.11						0.125
332	0.1						0.1125
333	0.12						0.075
334	0.115						0.0708333
335	0.15						0.154167
336	0.155						0.1875
337	0.125						0.104167
338	0.105						0.15
339	0.12						0.141667
340	0.16						0.0625
341	0.14						0.0291667
342	0.15						0.175
343	0.165						0.18
344	0.2						0.195
345	0.15						0.185
346	0.1						0.17
347	0.115						0.21
348	0.12						0.21
349	0.105						0.14
350	0.09						0.175
351	0.105						0.165
352	0.12						0.16
353	0.17						0.17
354	0.18						0.19
355	0.135						0.15
356	0.165						0.165
357	0.17						0.155
358	0.105						0.155
359	0.145						0.17
360	0.15						0.16
361	0.16						0.16
362	0.15						0.104167
363	0.105						0.116667
364	0.085						0.116667
365	0.145						0.108333
366	0.155						0.1
367	0.105						0.120833
368	0.17						0.125
369	0.130769						0.141667
370	0.176923						0.1375
371	0.15						0.108333
372	0.130769						0.104167
373	0.142308						0.104167
374	0.15						0.1125
375	0.153846						0.125
376	0.184615						0.141667
377	0.211538						0.108333
378	0.142308						0.133333
379	0.176923						0.1375
380	0.180769						0.125
381	0.165385						0.125
382	0.173077						0.154167
383	0.15						0.133333
384	0.188462						0.108333
385	0.219231						0.05
386	0.126923						0.1
387	0.126923						0.11
388	0.153846						0.13
389	0.173077						0.095
390	0.126923						0.1
391	0.207692						0.127778
392	0.0545455						0.116667
393	0.0727273						0.116667
394	0.0909091						0.105556
395	0.0590909						0.138889
396	0.0772727						0.133333
397	0.0863636						0.116667
398	0.131818						0.155556
399	0.0818182						0.133333
400	0.1						0.127778
401	0.0636364						0.127778
402	0.0954545						0.127778
403	0.0909091						0.0777778
404	0.0681818						0.155556
405	0.0772727						0.1
406	0.113636						0.09375
407	0.159091						0.075
408	0.172727						0.15625
409	0.140909						0.1375
410	0.159091						0.18125
411	0.15						0.13125
412	0.122727						0.13125
413	0.122727						0.10625
414	0.109091						0.1625
415	0.163636						0.13125
416	0.159091						0.175
417	0.177273						0.14375
418	0.168182						0.1875
419	0.159091						0.16875
420	0.145455						0.135
421	0.213636						0.15
422	0.177273						0.155
423	0.204545						0.12
424	0.259091						0.165
425	0.136364						0.17
426	0.168182						0.17
427	0.15						0.155
428	0.154545						0.155
429	0.140909						0.15
430	0.154545						0.145
431	0.145455						0.1
432	0.154545						0.09
433	0.177273						0.075
434	0.163636						0.08
435	0.186364						0.14
436	0.204545						0.165
437	0.190909						0.075
438	0.181818						0.16
439	0.177273						0.17
440	0.195455						0.095
441	0.190909						0.03
442	0.177273						0.165
443	0.163636						0.195
444	0.163636						0.21
445	0.15						0.175
446	0.12						0.15
447	0.11						0.18
448	0.115						0.18
449	0.105						0.165
450	0.13						0.19
451	0.115						0.215
452	0.13						0.155
453	0.135						0.16
454	0.11						0.165
455	0.1						0.175
456	0.115						0.13
457	0.115						0.16
458	0.12						0.16
459	0.181818						0.145
460	0.240909						0.155
461	0.136364						0.16
462	0.177273						0.115
463	0.190909						0.115
464	0.168182						0.115
465	0.172727						0.125
466	0.209091						0.12
467	0.204545						0.135
468	0.213636						0.13
469	0.204545						0.16
470	0.286364						0.145
471	0.245455						0.11
472	0.209091						0.105
473	0.231818						0.115
474	0.227273						0.16
475	0.240909						0.185
476	0.236364						0.155
477	0.195455						0.135
478	0.209091						0.15
479	0.168182						0.155
480	0.245455						0.13
481	0.172727						0.145
482	0.25						0.16
483	0.240909						0.175
484	0.209091						0.145
485	0.209091
486	0.195455
487	0.25
488	0.131818
489	0.190909
490	0.177273
491	0.163636
492	0.127273
493	0.163636
494	0.159091
495	0.122727
496	0.190909
497	0.163636
498	0.145455
499	0.172727
500	0.127273
501	0.136364
502	0.159091
503	0.0909091
504	0.227273
505	0.227273
506	0.22
507	0.265
508	0.19
509	0.205
510	0.2
511	0.195
512	0.2
513	0.175
514	0.205
515	0.21
516	0.235
517	0.225
518	0.225
519	0.215
520	0.19
521	0.175
522	0.185
523	0.22
524	0.1
525	0.0863636
526	0.0909091
527	0.109091
528	0.1
529	0.113636
530	0.0909091
531	0.0909091
532	0.1
533	0.140909
534	0.0863636
535	0.113636
536	0.118182
537	0.140909
538	0.154545
539	0.145455
540	0.172727
541	0.15
542	0.131818
543	0.145455
544	0.0954545
545	0.118182
546	0.130769
547	0.176923
548	0.15
549	0.130769
550	0.142308
551	0.15
552	0.153846
553	0.184615
554	0.211538
555	0.142308
556	0.176923
557	0.180769
558	0.165385
559	0.173077
560	0.15
561	0.188462
562	0.219231
563	0.126923
564	0.126923
565	0.153846
566	0.173077
567	0.126923
568	0.207692
569	0.0954545
570	0.163636
571	0.159091
572	0.172727
573	0.109091
574	0.104545
575	0.181818
576	0.172727
577	0.190909
578	0.131818
579	0.168182
580	0.159091
581	0.163636
582	0.181818
583	0.15
584	0.122727
585	0.186364
586	0.177273
587	0.131818
588	0.154545
589	0.145455
590	0.177273
591	0.145455
592	0.12
593	0.125
594	0.11
595	0.135
596	0.14
597	0.115
598	0.13
599	0.14
600	0.11
601	0.125
602	0.15
603	0.125
604	0.1
605	0.175
606	0.23
607	0.21
608	0.235
609	0.215
610	0.18
611	0.215
612	0.205
613	0.205
614	0.21
615	0.21
616	0.21
617	0.205
618	0.165
619	0.195
620	0.19
621	0.235
622	0.2
623	0.17
624	0.16
625	0.15
626	0.22
627	0.16
628	0.19
629	0.195
630	0.17
631	0.165
632	0.18
633	0.23
634	0.12
635	0.16
636	0.125
637	0.1
638	0.12
639	0.18
640	0.17
641	0.07
642	0.15
643	0.14
644	0.125
645	0.145
646	0.125
647	0.11
648	0.11
649	0.08
650	0.2
651	0.22
652	0.2
653	0.181818
654	0.136364
655	0.190909
656	0.190909
657	0.181818
658	0.2
659	0.209091
660	0.186364
661	0.181818
662	0.227273
663	0.190909
664	0.209091
665	0.213636
666	0.15
667	0.168182
668	0.163636
669	0.195455
670	0.1
671	0.085
672	0.095
673	0.125
674	0.09
675	0.125
676	0.12
677	0.11
678	0.105
679	0.16
680	0.125
681	0.115
682	0.13
683	0.14
684	0.145
685	0.14
686	0.175
687	0.165
688	0.18
689	0.15
690	0.165
691	0.165
692	0.0954545
693	0.163636
694	0.159091
695	0.172727
696	0.109091
697	0.104545
698	0.181818
699	0.172727
700	0.190909
701	0.131818
702	0.168182
703	0.159091
704	0.163636
705	0.181818
706	0.15
707	0.122727
708	0.186364
709	0.177273
710	0.131818
711	0.154545
712	0.145455
713	0.177273
714	0.145455

## Sheet: Fig. 2d
Fig. 2d Amplitude
	WT						SK2KO						CaMKII TT305/6VA
cell#	Spon	10μA	20μA	30μA	50μA		Spon	10μA	20μA	30μA	50μA		Spon	10μA	20μA	30μA	50μA
1	0.144246	0.0994112	0.152124	0.291904	1.29726		0.038268	0.03519	0.0628926	0.0853194	0.14989		0.077592	0.498053	0.092825	0.38317	2.17419
2	0.120896	0.137431	0.588199	2.55331	5.90315		0.0514003	0.0248851	0.102575	0.292889	0.573305		0.0359821	0.0440177	0.0973844	0.277631	1.7699
3	0.13555	0.125793	0.287135	0.774925	2.20375		0.0919177	0.0263927	0.082782	0.262888	0.593614		0.104584	0.0578828	0.0650553	0.13946	2.702
4	0.10245	0.089351	0.683363	3.08483	5.54189		0.0404641	0.0253154	0.101273	0.0947294	0.301323		0.0333789	0.141563	0.132069	0.459979	1.63575
5	0.23503	0.072432	0.320797	1.07933	2.70768		0.0841901	0.027504	0.0837646	0.0878443	0.0718597		0.0662534	0.116802	0.0836132	0.274627	1.11858
6	0.0553204	0.0759288	0.139424	0.225733	0.859225		0.0380873	0.0234733	0.065705	0.0911263	0.0687254		0.0390485	0.0720415	0.137035	0.431338	1.28797
7	0.0732697	0.115561	0.472236	1.51409	3.01554		0.0239468	0.0177972	0.314634	0.48377	1.75676		0.160485	0.058141	0.193211	0.61402	2.27144
8	0.12885	0.113314	0.309819	1.1761	2.3701		0.0433553	0.0276729	0.157365	0.290271	1.83087		0.0442432	0.0804272	0.190687	0.681959	0.34335
9	0.16577	0.125484	0.19971	0.564972	1.88889		0.0259353	0.0276507	0.144688	0.264008	2.13755		0.0576645	0.0484472	0.0523423	0.121465	0.51952
10	0.267622	0.190442	0.286736	0.901892	1.96819		0.17938	0.069359	0.158126	0.321666	1.84404		0.0701325	0.0544446	0.160926	0.534605	1.10325
11	0.244819	0.11234	0.353881	1.41078	2.92088		0.110951	0.0597542	0.242473	0.373425	1.23007		0.154287	0.0579183	0.131087	0.504881	0.192052
12	0.152618	0.0784592	0.440721	2.02774	3.47788		0.0439234	0.0260666	0.0721573	0.150727	0.732144		0.0624568	0.0420439	0.322138	0.98273	0.219292
13	0.234277	0.111857	0.343934	1.2294	3.23482		0.0605913	0.0356231	0.123812	0.252788	1.42693		0.0582779	0.050468	0.272115	1.11323	0.524589
14	0.26256	0.0468867	0.171097	0.89628	2.95635		0.135697	0.0531743	0.0657819	0.138508	1.06824		0.0646543	0.0631689	0.123691	0.704119	0.834563
15	0.205499	0.112746	0.384201	1.47951	2.64528		0.0845031	0.0537672	0.112189	0.0798513	1.27869		0.0783857	0.0498622	0.291558	0.749499	1.02967
16	0.168944	0.101057	0.289162	1.12414	2.55721		0.104465	0.0657787	0.251225	0.392824	0.980371		0.0782557	0.0619916	0.0647441	0.171076	1.15915
17	0.318377	0.162574	0.743972	2.20707	3.17627		0.0992602	0.0400026	0.359558	0.560246	0.747148		0.0652167	0.101976	0.072047	0.307188	1.02124
18	0.209146	0.145066	0.567784	2.36476	5.13547		0.126894	0.0289674	0.177004	0.22529	0.876775		0.0467823	0.0496663	0.250095	1.06467	1.24559
19	0.218229	0.0926253	0.427349	1.20941	3.42429		0.147135	0.0323759	0.21856	0.358709	0.665451		0.0648586	0.0738814	0.0872344	0.122551	1.68847
20	0.231422	0.108944	0.411967	1.51573	2.75948		0.0792367	0.0356767	0.339893	0.536074	0.682236		0.0512067	0.0329535	0.130274	0.276851	1.63041
21	0.285074	0.0914092	0.260506	1.25263	3.2313		0.190741	0.102448	0.227701	0.363431	1.46816		0.0858711	0.042719	0.0875467	0.237099	2.40982
22	0.145624	0.121431	0.436016	1.67347	3.66051		0.156975	0.169135	0.206224	0.628133	0.587679		0.123374	0.0583675	0.463201	2.31252	2.03947
23	0.129171	0.11717	0.200764	0.849842	2.84763		0.1863	0.0754223	0.128311	0.0739607	0.556208		0.0596651	0.106549	0.152348	0.95124	2.66195
24	0.0869239	0.0968793	0.0723048	0.126865	3.66939		0.163292	0.0872413	0.339147	0.531028	0.837203		0.0525768	0.124104	0.0765616	0.904479	2.08958
25	0.124444	0.193143	0.151987	0.378285	4.0523		0.12043	0.168128	0.217598	0.314434	0.34622		0.0942107	0.103902	0.28907	1.76757	2.9446
26	0.293107	0.215622	0.36019	0.914205	2.33068		0.120226	0.136058	0.0832651	0.111963	0.521919		0.0706965	0.0485986	0.224701	0.702751	1.43133
27	0.376107	0.131831	0.0939374	0.238801	1.28193		0.233118	0.0704698	0.228978	0.669776	1.35969		0.0578848	0.0450717	0.490155	1.03286	2.02017
28	0.207228	0.110831	0.115464	0.238998	3.03355		0.160575	0.0870271	0.244432	0.794239	1.09109		0.146619	0.104753	0.328761	0.957117	1.84904
29	0.205491	0.0972198	0.167962	0.302042	2.95919		0.266265	0.100889	0.299949	0.835929	0.956897		0.040593	0.495347	0.446948	1.18767	2.805
30	0.185612	0.148777	0.213498	0.271533	2.91495		0.197213	0.0757104	0.102516	0.432114	1.07137		0.0560294	0.19743	0.206091	1.21932	2.46838
31	0.143598	0.129636	0.0830398	0.103955	3.24905		0.211653	0.19312	0.121879	0.295754	1.09013		0.161288	0.153374	0.202059	1.0521	2.7568
32	0.235757	0.0861366	0.0763431	0.104456	2.87046		0.0373929	0.0776531	0.145372	0.316263	1.23059		0.068184	0.125478	0.896902	0.868736	2.42521
33	0.101978	0.187564	0.084645	0.229459	4.0875		0.0578874	0.0631927	0.125219	0.434748	2.29673		0.124929	0.0664212	0.288953	0.845047	1.31348
34	0.0956709	0.169507	0.212569	0.47902	2.15224		0.0805738	0.0654207	0.137255	0.347737	1.44709		0.0548753	0.307823	0.138052	1.06695	2.07705
35	0.184535	0.215222	0.182424	0.359614	2.11218		0.177071	0.149166	0.0998628	0.357458	2.87402		0.0661826	0.169997	0.377052	2.028	2.32733
36	0.15071	0.216499	0.12379	0.250717	3.2962		0.143618	0.102007	0.135559	0.531383	0.910071		0.0931432	0.412999	0.123497	1.40112	1.58571
37	0.209913	0.304906	0.174734	0.282903	1.17955		0.10416	0.0897445	0.374618	1.03303	1.17637		0.0792564	0.453707	0.402362	1.59604	1.52617
38	0.234059	0.33688	0.165246	0.265513	0.419343		0.0672255	0.151136	0.464118	1.09786	1.11059		0.0770498	0.418598	0.108044	0.319126	1.25462
39	0.143051	0.306304	0.15229	0.244662	3.34262		0.0678987	0.105153	0.783549	1.42346	1.4103		0.0918619	0.381404	0.32472	0.55505	1.1006
40	0.253763	0.346524	0.134651	0.206805	2.89893		0.0845755	0.0901516	0.560223	1.30553	1.35273		0.116011	0.453449	0.133182	0.630275	1.348
41	0.355446	0.319237	0.166212	0.122156	2.57336		0.139199	0.097882	0.406628	0.693213	2.49795		0.123081	0.312077	0.206322	0.803088	1.07172
42	0.251877	0.174691	0.218822	0.157514	2.65529		0.124136	0.056925	0.200154	0.434012	2.20773		0.0388143	0.169644	0.311675	0.995144	1.4535
43	0.19414	0.117661	0.583334	1.86669	1.88603		0.187193	0.0424572	0.522432	0.900712	0.989007		0.0546895	0.123556	0.222063	0.767094	1.58605
44	0.193033	0.0796057	0.37301	1.18816	2.17971		0.154576	0.115519	0.66398	0.876373	0.882327		0.057285	0.152747	0.327286	1.10687	1.85899
45	0.163391	0.137309	0.557088	1.99486	1.99149		0.257701	0.105398	0.676772	0.957079	1.00834		0.126009	0.0423725	0.676531	1.47865	1.98315
46	0.0597958	0.128071	0.52388	1.96699	3.34369		0.196961	0.077083	0.380085	0.581995	0.741197		0.0826179	0.557136	0.159938	0.347501	2.01691
47	0.0941448	0.138787	0.679254	1.98465	4.00916		0.159215	0.0870373	0.154087	0.360058	0.625691		0.0767025	0.106976	0.13036	0.316258	1.90741
48	0.111645	0.0882813	0.835614	3.40988	1.98625		0.114652	0.0736271	0.168702	0.381567	0.699196		0.147127	0.0902465	0.15448	0.557118	1.08371
49	0.0651039	0.0785486	1.36853	3.81814	2.73651		0.110648	0.0671682	0.193901	0.414455	0.603504		0.0555158		0.16832	0.601833	1.20551
50	0.161229	0.107688	1.5067	3.97475	1.5183		0.102012	0.105388	0.108037	0.136816	0.553701		0.0974554		0.0501384	0.356432	1.44697
51	0.198063	0.107896	1.53557	4.02455	1.26053		0.28778	0.132119	0.797694	1.22234	1.02638		0.0655393		0.245458	0.434246	1.22363
52	0.162859	0.164969	1.2866	3.65798	1.66508		0.193187	0.050713	0.165519	0.318531	1.31572		0.0905309		1.38539	1.38313	2.41475
53	0.1311	0.168505	0.863195	3.39269	2.9022		0.0395827	0.0755774	0.147762	0.324922	1.15829		0.147852		0.158488	0.126088	2.07165
54	0.157124	0.123557	1.21999	3.28061	1.85227		0.3762	0.0795298	0.348009	0.581331	1.53835		0.107909		0.178348	0.22968	1.2163
55	0.147677	0.164096	0.579871	2.57916	3.38951		0.130827	0.0393032	0.0611071	0.10255	1.13336		0.0817676		0.437114	0.569024
56	0.135268	0.134573	0.759906	2.27733	2.74466		0.0908658	0.0646703	0.0660315	0.102191	0.663022		0.165391		0.0582953	0.125471
57	0.162384	0.103708	0.533298	0.978425	0.995721		0.0510861	0.0311592	0.586954	0.865817	1.09159		0.0482655		0.0452826	0.0795002
58	0.13274	0.0931737	0.983235	1.8095	1.61974		0.0428503	0.0556247	0.0690882	0.434603	1.6313		0.0667685		0.0703407	0.253831
59	0.198496	0.142087	1.01115	1.50727	1.29242		0.119966	0.0358081	0.357347	0.65535	1.86626		0.0803139		0.0998431	0.359134
60	0.181898	0.108897	1.15761	2.2539	2.82125		0.162669	0.104884	0.2566	0.537847	2.1116		0.0879858		0.0994049	0.608285
61	0.0633946	0.157959	0.997386	2.46048	2.73437		0.0881414	0.11965	0.328115	0.656395	1.65462		0.104218		0.0883274	0.748384
62	0.121825	0.100815	0.727404	2.36408	2.39115		0.144489	0.144593	0.229093	0.577984	1.33382		0.0397267		0.0838702	0.580724
63	0.127768	0.102696	0.700639	1.72316	2.35711		0.154514	0.119307	0.729318	1.54506	1.50025		0.148025		0.141979	0.64022
64	0.0799365	0.1378	0.256048	0.889049	2.54676		0.189267	0.114247	0.42542	0.9577	1.33685		0.0890941		0.332931	0.987292
65	0.0849188	0.149966	0.19182	0.654464	0.934786		0.111171	0.0904381	0.88237	1.91076	1.04411		0.164998		0.135144	0.747685
66	0.349893	0.285797	0.393096	1.14223	2.40412		0.0839487	0.139421	0.443554	0.762293	1.36236		0.0898598		0.240757	1.38716
67	0.208243	0.267003	0.283332	0.760797	2.26835		0.195593	0.14997	0.608758	0.932532	1.81172		0.112974		0.237956	0.947482
68	0.147686	0.236887	0.336432	0.866982	1.81417		0.112597	0.121714	0.921396	1.0265	1.3426		0.0561293		1.76706	2.18122
69	0.122955	0.134156	0.377649	0.849351	3.35658		0.126005	0.107013	0.840793	1.1823	1.34729		0.106466		1.07528	1.34843
70	0.145457	0.159537	0.536563	1.23984	2.75428		0.123785	0.1223	0.863453	1.1972	1.12245		0.0645531		1.5894	2.13515
71	0.265636	0.124058	0.780894	1.8485	0.681012		0.0422277	0.0839431	1.05564	1.83116	1.57175		0.0630907		0.926451	1.06065
72	0.144455	0.0772364	0.545055	1.36055	4.69244		0.105327	0.0640425	1.49412	1.96413	1.77865		0.0669458		0.930892	1.31333
73	0.23837	0.108441	0.193287	0.444765	2.236		0.0539196	0.0792972	0.789215	0.893078	0.999506		0.106581		0.84441	1.25444
74	0.0805241	0.0746141	0.301673	0.921718	1.62454		0.0334612	0.0489235	0.292037	0.581871	1.71662		0.0975686		1.97264	2.41766
75	0.159524	0.138608	0.176578	0.303288	2.23677		0.0614848	0.136202	0.445732	0.708338	3.29299		0.0896837		1.79939	2.19697
76	0.30268	0.111327	0.150858	0.120161	2.24881		0.187338	0.177173	0.279256	0.533887	2.332		0.130579		1.87732	2.17282
77	0.176719	0.200507	0.126688	0.391659	1.48414		0.0415221	0.106049	0.189115	0.259089	3.29801		0.115668		1.64463	1.86388
78	0.198345	0.156864	1.83311	2.64265	0.988057		0.103567	0.145252	0.240924	0.353277	1.32131		0.109824		0.236785	0.474694
79	0.107783	0.0802451	1.85024	2.95772	1.30059		0.175341	0.138798	0.220376	0.351499	1.02161		0.0778755			1.85286
80	0.199696	0.128895	0.619702	1.19082	2.07193		0.0588323	0.0357766	0.133428	0.30246	1.12874		0.164692			2.14183
81	0.130648	0.0600394	0.107334	0.319795	1.40566		0.0571966	0.0464724	0.285101	0.61771	1.52202		0.0890979			0.958804
82	0.111171	0.120301	0.983226	2.00222	0.938515		0.219292	0.158497	0.424948	0.700548	1.29762		0.11597			0.818439
83	0.16538	0.142318	1.07783	2.09298	2.29341		0.266445	0.145993	0.409407	0.68474	1.34087		0.0674646			0.975204
84	0.145926	0.140654	1.37605	2.23831	1.42168		0.134342	0.146142	0.691384	1.12824	1.08473		0.0755772			0.788629
85	0.117191	0.132951	1.61157	2.55248	1.50921		0.162215	0.0725689	0.247042	0.595922	0.842303		0.0771161			1.2777
86	0.1237	0.126426	1.05192	1.84058	0.663437		0.266952	0.0894458	0.162015	0.350345	0.64317		0.0887563			0.985353
87	0.192299	0.127664	1.9829	3.01836	1.13213		0.174017	0.130869	0.354023	0.749261	0.61953		0.0928439			1.41486
88	0.0734445	0.104688	1.39844	1.8658	0.505709		0.230731	0.16687	0.89176	1.18289	0.527733		0.0608396			1.61695
89	0.132185	0.14079	1.47613	1.93286	1.48371		0.179213	0.116522	0.599798	1.34587	1.19823		0.114664			1.64764
90	0.107073	0.114287	1.81576	2.62947	1.31024		0.241842	0.0941996	0.889093	1.40848	0.584682		0.100957			1.67977
91	0.0700249	0.0672664	0.623388	0.81736	0.381551		0.343524	0.196866	1.06629	1.33166	0.344345		0.111112			1.84581
92	0.0822154	0.0850461	0.160595	0.21074	0.326125		0.211968	0.142344	0.851731	1.12116	0.421322		0.120802			1.76733
93	0.0454785	0.0945794	2.12539	2.82665	0.430882		0.155123	0.106871	1.32559	1.43909	0.531967		0.0815165			0.647226
94	0.0778652	0.0756015	1.26204	1.75425	0.558876		0.277586	0.17101	1.06076	1.25438	0.935676		0.139255			0.963297
95	0.0549863	0.0349616	1.3787	1.90738	0.37676		0.110472	0.142363	0.685133	0.64144	0.941247		0.0938738			1.00022
96	0.128458	0.0880325	1.18913	1.70054	0.364428		0.229766	0.146899	0.460747	0.830939	0.658989		0.0894751			0.963697
97	0.114049	0.0818032	0.521732	1.01171	0.701257		0.168294	0.147556	1.43844	1.65621	0.824997		0.0960695			2.36639
98	0.0717439	0.0723375	0.545996	1.27433	0.419748		0.175425	0.116106	1.14204	1.30734	0.869188		0.0779391			1.68002
99	0.146306	0.080905	0.399233	1.14875	0.399324		0.18187	0.262251	1.0845	1.21533	0.658639		0.121202			0.385868
100	0.0377143	0.05426	0.71314	2.27941	0.567523		0.254847	0.156973	0.668334	0.927529	1.07068		0.0926601
101	0.0862479	0.0690354	2.05252	3.22579	0.953965		0.320635	0.171199	1.25174	1.41034			0.0335569
102	0.0937342	0.0659463	0.74545	1.36171	1.63044		0.249611	0.415471	1.40209	1.5815			0.0359363
103	0.0867352	0.0537776	0.643651	1.73043	2.00651		0.226421	0.439024	0.571109	0.695726			0.0491113
104	0.22094	0.110039	0.857249	1.24453	1.19965		0.278268	0.452579	1.12395	1.34122			0.131419
105	0.148786	0.0908196	0.756639	1.06457	1.71204		0.182169	0.48086	2.22283	2.89376			0.0721328
106	0.266125	0.256002	1.16709	1.50472	0.921926		0.0812962	0.485483	0.788084	1.56398			0.187427
107	0.221833	0.156613	1.92075	2.68356	1.34799		0.0710196	0.471782	2.25556	2.86617			0.0846082
108	0.1309	0.110475	1.41944	1.78067	1.94163		0.170071	0.455242	0.695891	1.35311			0.0797211
109	0.195442	0.0884818	1.82239	2.99435	0.879072		0.180395	0.427456	0.309899	0.906366			0.080709
110	0.166472	0.0873828	1.34405	2.20429	1.80546		0.17582	0.476462	0.343924	0.996042			0.0735614
111	0.11761	0.0906787	0.468747	0.860542	0.640125		0.08757	0.400023	0.6171	1.59463			0.0363159
112	0.124445	0.113093	0.849696	1.46463	0.83881		0.197073	0.29759	0.615042	1.25849			0.0641032
113	0.128719	0.158936	0.665678	1.15426	1.93498		0.062563	0.426489	0.473666	1.15328			0.0478557
114	0.108865	0.118828	1.44753	2.17602	1.71233		0.124531	0.0975901	0.357596	0.95208			0.059707
115	0.209107	0.130913	1.64556	2.48017	1.37844		0.129124	0.11904	0.25407	0.761416			0.0761837
116	0.250233	0.314791	1.04071	2.03699	2.51498		0.114611	0.075096	0.219951	0.577693			0.0803257
117	0.302064	0.147172	0.753502	1.69725	2.02861		0.150622	0.0827989	0.194767	0.544961			0.126859
118	0.263231	0.117053	1.18333	2.00219	1.36383		0.153835	0.117608	0.158131	0.441392			0.16673
119	0.159379	0.10937	0.293988	0.496315	1.15966		0.0947453	0.102218	0.479763	1.12327			0.0745635
120	0.29227	0.126512	0.723266	1.57064	0.613077		0.0940475	0.0965279	0.143047	0.324899			0.112197
121	0.104465	0.101551	0.697951	1.45082	0.592819		0.137492	0.105985	0.139483	0.158651			0.104341
122	0.202675	0.141778	0.482588	1.10863	1.07678		0.115761	0.151516	0.112086	0.196465			0.141329
123	0.0948243	0.118311	0.927887	2.29794	1.15734		0.0989556	0.144999	0.143096	0.267043			0.131603
124	0.080773	0.0410011	0.929107	2.09917	1.29726		0.0976513	0.115905	0.199819	0.533242			0.104781
125	0.116076	0.0258967	0.162812	0.368761	5.90315		0.0497764		0.149671	0.50372			0.114694
126	0.111018	0.0326866	1.23635	3.48918	2.20375		0.0514835		0.149836	0.381434			0.10653
127	0.0489012	0.0616219	0.478196	1.33438	5.54189		0.0827296		0.201587	0.575191			0.067945
128	0.0464106	0.0295082	0.591947	1.23366	2.70768		0.0988904		0.215036	0.552998			0.101446
129	0.0870552	0.0390452	0.964704	1.91015	0.859225		0.0846514		0.067491	0.30292			0.0704265
130	0.189799	0.0383206	0.611934	1.72078	3.01554		0.0979427		0.180721	0.668796			0.194383
131	0.0933791	0.018266	0.511232	1.12193	2.3701		0.0524422						0.0872854
132	0.0328084	0.0302753	0.350183	0.833592	1.88889		0.0598875						0.119329
133	0.0690684	0.0420312	0.367143	0.914395	1.96819		0.0349966						0.0479189
134	0.158369	0.0511958	0.61165	1.45875	2.92088		0.0530871						0.0495846
135	0.10307	0.0789631	0.462188	1.06828	3.47788		0.081102						0.0585623
136	0.0890669	0.0801793	0.331082	0.544375	3.23482		0.022617						0.0936491
137	0.168874	0.0835864	1.06208	1.82408	2.95635		0.0240377						0.102311
138	0.0561901	0.0738537	0.198799	0.773113	2.64528		0.0359408						0.117144
139	0.0884806	0.0671798	0.237686	0.840924	2.55721		0.0701785						0.0810846
140	0.0869586	0.0849503	0.131398	0.58314	3.17627		0.0836685						0.0744249
141	0.121219	0.0756652	0.233565	0.665688	5.13547		0.146278						0.0808012
142	0.125092	0.0819145	0.140904	0.378058	3.42429		0.0446893						0.0546647
143	0.077532	0.0694946	0.280636	0.671478	2.75948		0.115414						0.146791
144	0.103665	0.107665	0.165059	0.52006	3.2313		0.164567						0.0646722
145	0.117793	0.0764716	0.0587546	0.112653	3.66051		0.106236						0.09923
146	0.0889352	0.0994112	0.0895844	0.153199	2.84763		0.140259						0.07518
147	0.199082	0.137431	0.127116	0.235613			0.0329264						0.0638658
148	0.127356	0.125793	0.154312	0.267165			0.0512453						0.0669913
149	0.158788	0.089351	0.101497	0.223636			0.0469262						0.0555892
150	0.154598	0.072432	0.131413	0.155783			0.0371593						0.0608
151	0.0683608	0.0759288	0.108928	0.275898			0.149858						0.132492
152	0.0777468	0.115561	0.0858349	0.121906			0.250235						0.101231
153	0.221817	0.113314	0.0917765	0.191392			0.21779						0.10386
154	0.341473	0.125484	0.09505	0.288964			0.169531						0.123477
155	0.253694	0.190442	0.113587	0.501831			0.191327						0.0884068
156	0.260868	0.11234	0.611529	1.304			0.263766						0.123244
157	0.124075	0.0784592	0.284693	1.07804			0.174986						0.0933516
158	0.130046	0.111857	0.522275	0.997587			0.169886						0.131852
159	0.126769	0.0468867	0.277763	1.02474			0.167362						0.118398
160	0.244743	0.112746	0.224855	0.6972			0.0658485						0.159786
161	0.274007	0.101057	0.0975949	0.782542			0.149437						0.133675
162	0.213393	0.162574	0.155734	0.924991			0.0635048						0.0915619
163	0.200594	0.145066	0.119641	0.593289			0.0912591						0.0971252
164	0.286535	0.0926253	0.112072	0.982187			0.0707359						0.0955373
165	0.131357	0.108944	0.0784216	0.421842			0.147026						0.145692
166	0.13192	0.0914092	0.217664	0.674759			0.145553						0.139564
167	0.211756	0.121431	0.159882	1.24804			0.181192						0.170979
168	0.243935	0.11717	0.455774	0.917687			0.0691472						0.0863277
169	0.112143		0.730434	1.03302			0.104109						0.151134
170	0.107083		1.03638	1.65369			0.147915						0.106152
171	0.125629		0.916969	1.56821			0.171874						0.0910347
172	0.165186		0.672651	1.10212			0.0569677						0.116014
173	0.134802		0.201693	0.414103			0.0931906						0.0847788
174	0.0507675		0.0855643	0.072411			0.174711						0.109826
175	0.147276		0.185654	0.212281			0.0512602						0.130315
176	0.112043		0.226433	0.556024			0.041036						0.106627
177	0.0984333		0.211927	0.376193			0.0553734						0.139685
178	0.22367		0.152124	0.291904			0.112763						0.0394156
179	0.127498		0.588199	2.55331			0.165729						0.0332229
180	0.120762		0.287135	0.774925			0.36203						0.093119
181	0.147928		0.683363	3.08483			0.281069						0.0698906
182	0.120859		0.320797	1.07933			0.145779						0.15993
183	0.126724		0.139424	0.225733			0.0900827						0.0741895
184	0.169055		0.472236	1.51409			0.132839						0.103688
185	0.151222		0.309819	1.1761			0.0360904						0.0672844
186	0.192593		0.19971	0.564972			0.161302						0.0777114
187	0.224972		0.286736	0.901892			0.0740215						0.07952
188	0.121619		0.353881	1.41078			0.184585						0.0634327
189	0.12839		0.440721	2.02774			0.245682						0.0807112
190	0.213967		0.343934	1.2294			0.109759						0.0598494
191	0.123641		0.171097	0.89628			0.129369						0.0806882
192	0.077729		0.384201	1.47951			0.138117						0.0886193
193	0.0979897		0.289162	1.12414			0.172027						0.117462
194	0.267888		0.743972	2.20707			0.112915						0.0743844
195	0.0522362		0.567784	2.36476			0.236899						0.024426
196	0.0570687		0.427349	1.20941			0.155416						0.129
197	0.0845873		0.411967	1.51573			0.168015						0.0616517
198	0.130019		0.260506	1.25263			0.134517						0.102602
199	0.0720371		0.436016	1.67347			0.135809						0.0872883
200	0.0679611		0.200764	0.849842			0.142504						0.117164
201	0.0461146						0.088569						0.112553
202	0.0590553						0.102694						0.0744782
203	0.173027						0.0567217						0.0822181
204	0.184601						0.0576499						0.0887312
205	0.0712638						0.0852436						0.136622
206	0.110084						0.138916						0.101011
207	0.116476						0.0767679						0.0773781
208	0.0787898						0.0898995						0.161551
209	0.0742245						0.142946						0.0980402
210	0.207552						0.0541305						0.18801
211	0.142701						0.0540828						0.0847621
212	0.132008						0.198659						0.114185
213	0.121529						0.182937						0.0647645
214	0.188149						0.13284						0.0945192
215	0.173341						0.200706						0.103138
216	0.151712						0.129362						0.0869048
217	0.131043						0.185994						0.119557
218	0.112303						0.198041						0.089299
219	0.166012						0.174291						0.0455283
220	0.15484						0.187663						0.115402
221	0.128613						0.160139						0.132891
222	0.0987019						0.278636						0.115063
223	0.128746						0.100619						0.0944976
224	0.119747						0.182341						0.112047
225	0.179352						0.17425						0.072727
226	0.118602						0.295195						0.0520951
227	0.210571						0.332229						0.101903
228	0.143087						0.339399						0.0851787
229	0.0943806						0.200108						0.158326
230	0.229716						0.1258						0.0591615
231	0.084552						0.34619						0.147849
232	0.130268						0.412368						0.101856
233	0.217649						0.129897						0.0822095
234	0.163367						0.12698						0.0729349
235	0.220762						0.271131						0.0959482
236	0.279231						0.420139						0.128672
237	0.233055						0.129826						0.128155
238	0.246705						0.134194						0.212254
239	0.150124						0.147981						0.0607622
240	0.114623						0.0998653						0.0598431
241	0.317147						0.30295						0.0716975
242	0.165313						0.206855						0.0747202
243	0.27958						0.237599						0.0693629
244	0.204119						0.116829						0.0734276
245	0.230386						0.101202						0.0479987
246	0.0630885						0.0835862						0.0647826
247	0.104816						0.0628686						0.0455267
248	0.177278						0.13521						0.0396588
249	0.128665						0.086042						0.0316882
250	0.16625						0.099905						0.106
251	0.112778						0.0631711						0.0212307
252	0.106403						0.124693						0.11406
253	0.132066						0.105028						0.100617
254	0.0908763						0.0896256						0.104302
255	0.0978044						0.0569789						0.0992247
256	0.125057						0.0699351						0.0816427
257	0.12254						0.0813192						0.07135
258	0.130409						0.0610788						0.0830355
259	0.192739						0.0877936						0.100466
260	0.23181						0.102066						0.0409346
261	0.175928						0.102577						0.0852869
262	0.058592						0.0469413						0.158817
263	0.158364						0.0367898						0.082488
264	0.0839361						0.0800645						0.0906998
265	0.229136						0.0834017						0.0865214
266	0.227337						0.0216225						0.0392956
267	0.133143						0.0385037						0.147929
268	0.159008						0.0632015						0.129408
269	0.136788						0.0350966						0.091989
270	0.199086						0.0349732						0.10405
271	0.234829						0.061577						0.0790244
272	0.148059						0.031174						0.0531788
273	0.161765						0.0542427						0.148376
274	0.147161						0.121727						0.142158
275	0.1533						0.0744976						0.0590985
276	0.227402						0.118267						0.0516651
277	0.219143						0.0417041						0.0797089
278	0.0966305						0.108205						0.0683603
279	0.11814						0.0443563						0.0735603
280	0.144022						0.0805121
281	0.101417						0.196759
282	0.204179						0.117711
283	0.189552						0.220371
284	0.0612651						0.160652
285	0.189586						0.124462
286	0.145993						0.224766
287	0.0835911						0.159717
288	0.106813						0.179896
289	0.139061						0.135095
290	0.144729						0.133462
291	0.0693158						0.178978
292	0.0731207						0.0851524
293	0.0652822						0.147897
294	0.151518						0.0622938
295	0.0556973						0.146083
296	0.124622						0.200064
297	0.100872						0.0572301
298	0.11076						0.0624024
299	0.0907745						0.117115
300	0.0770313						0.179814
301	0.109542						0.106053
302	0.133146						0.110551
303	0.0751261						0.0708308
304	0.203266						0.0936082
305	0.242432						0.191917
306	0.180876						0.0618039
307	0.157502						0.136781
308	0.197043						0.09986
309	0.174148						0.164875
310	0.234785						0.0461312
311	0.0978934						0.203148
312	0.226722						0.176246
313	0.108086						0.122929
314	0.167276						0.110571
315	0.128782						0.02556
316	0.172447						0.220523
317	0.199732						0.12326
318	0.169275						0.122251
319	0.105511						0.149152
320	0.0467844						0.0771844
321	0.148699						0.103342
322	0.127913						0.138333
323	0.0957372						0.260808
324	0.0692369						0.137011
325	0.109861						0.229685
326	0.0627557						0.24165
327	0.107073						0.148354
328	0.122094						0.0943068
329	0.0679513						0.167742
330	0.158282						0.134475
331	0.0317467						0.0814954
332	0.0401021						0.0560458
333	0.0605951						0.143498
334	0.128923						0.060657
335	0.0744987						0.117083
336	0.0856572						0.220468
337	0.0895409						0.0829983
338	0.0856238						0.096602
339	0.0696109						0.182125
340	0.04663						0.0522092
341	0.0620543						0.0493151
342	0.0570719						0.0840994
343	0.149708						0.104678
344	0.178878						0.127896
345	0.176426						0.170284
346	0.0984552						0.197833
347	0.192595						0.134662
348	0.0738306						0.17543
349	0.178533						0.0974429
350	0.152676						0.176606
351	0.0992246						0.239915
352	0.181678						0.279704
353	0.122363						0.168322
354	0.124839						0.281522
355	0.122164						0.217398
356	0.118892						0.0521908
357	0.0966769						0.268056
358	0.127201						0.131418
359	0.106848						0.173274
360	0.187955						0.157804
361	0.155538						0.132607
362	0.158476						0.177759
363	0.134087						0.146525
364	0.259982						0.221917
365	0.178837						0.265389
366	0.12189						0.319706
367	0.172778						0.229704
368	0.0855678						0.345886
369	0.179968						0.171763
370	0.135895						0.281475
371	0.149959						0.216204
372	0.184753						0.210851
373	0.138962						0.299082
374	0.168418						0.0958937
375	0.317959						0.101903
376	0.190463						0.11916
377	0.243791						0.0717427
378	0.334525						0.146585
379	0.234447						0.159551
380	0.167972						0.177794
381	0.174567						0.106641
382	0.266779						0.0718651
383	0.200634						0.143045
384	0.130858						0.106467
385	0.224843						0.0340942
386	0.0990408						0.0664458
387	0.237657						0.0805402
388	0.154805						0.0863475
389	0.176121						0.0842325
390	0.0988487						0.0550906
391	0.199623						0.151036
392	0.0814965						0.0819776
393	0.0845382						0.172995
394	0.313657						0.0576795
395	0.040939						0.116332
396	0.0922959						0.110881
397	0.138703						0.114212
398	0.234081						0.079609
399	0.107765						0.0929809
400	0.10702						0.0721781
401	0.0827056						0.165614
402	0.120022						0.0564959
403	0.0947279						0.0764649
404	0.113827						0.191548
405	0.237575						0.0812329
406	0.157784						0.217178
407	0.11678						0.0302952
408	0.0979357						0.106117
409	0.116844						0.24296
410	0.156302						0.121864
411	0.184658						0.116097
412	0.0965918						0.108159
413	0.120375						0.0941175
414	0.112803						0.187364
415	0.100393						0.118903
416	0.113843						0.117987
417	0.176327						0.0862099
418	0.138238						0.162519
419	0.149309						0.170298
420	0.180368						0.165669
421	0.126316						0.142174
422	0.139496						0.0513958
423	0.176271						0.137949
424	0.144373						0.099618
425	0.232329						0.306067
426	0.176289						0.135083
427	0.167709						0.112738
428	0.193939						0.145698
429	0.122615						0.0946229
430	0.15922						0.0704537
431	0.173861						0.108645
432	0.134673						0.0806604
433	0.0621438						0.0638597
434	0.13457						0.0823998
435	0.214667						0.133795
436	0.212645						0.0954625
437	0.198587						0.0711322
438	0.253109						0.105052
439	0.279247						0.233032
440	0.196684						0.0297705
441	0.130828						0.0540825
442	0.195113						0.120216
443	0.213056						0.239106
444	0.094674						0.216738
445	0.15438						0.114276
446	0.108908						0.105777
447	0.162761						0.196568
448	0.132584						0.145117
449	0.0802107						0.12685
450	0.145757						0.216899
451	0.148072						0.148469
452	0.101162						0.131905
453	0.134688						0.134356
454	0.159949						0.229663
455	0.0879612						0.126081
456	0.132073						0.19297
457	0.130224						0.257623
458	0.0961127						0.166278
459	0.256486						0.186114
460	0.164415						0.329041
461	0.101624						0.20414
462	0.187388						0.368869
463	0.142762						0.436407
464	0.0580002						0.26034
465	0.143128						0.369345
466	0.221828						0.253693
467	0.126523						0.471332
468	0.0792134						0.19222
469	0.171217						0.294938
470	0.198428						0.31508
471	0.233356						0.253214
472	0.17442						0.222916
473	0.181881						0.371652
474	0.21311						0.107959
475	0.180511						0.154901
476	0.225934						0.161461
477	0.197976						0.225089
478	0.165649						0.279194
479	0.130932						0.150415
480	0.202592						0.0985067
481	0.0719392						0.120725
482	0.159007						0.145279
483	0.204821						0.128252
484	0.172281						0.144394
485	0.119284
486	0.140717
487	0.163917
488	0.0867717
489	0.15459
490	0.123864
491	0.107797
492	0.0877127
493	0.0720823
494	0.0853226
495	0.0539321
496	0.17645
497	0.095347
498	0.0759258
499	0.156276
500	0.0740389
501	0.163445
502	0.0883381
503	0.063578
504	0.169217
505	0.233046
506	0.184812
507	0.169895
508	0.342016
509	0.13065
510	0.368285
511	0.14113
512	0.122357
513	0.0672089
514	0.13902
515	0.206116
516	0.239853
517	0.281896
518	0.216536
519	0.102684
520	0.232457
521	0.166039
522	0.228101
523	0.190191
524	0.130565
525	0.0461381
526	0.0939917
527	0.161442
528	0.159573
529	0.131838
530	0.144775
531	0.0816206
532	0.0959367
533	0.0603932
534	0.0879215
535	0.205328
536	0.0877909
537	0.0959353
538	0.110767
539	0.0736622
540	0.0831217
541	0.153583
542	0.121374
543	0.161835
544	0.129329
545	0.12169
546	0.176223
547	0.327654
548	0.208128
549	0.136794
550	0.180006
551	0.185059
552	0.306496
553	0.165474
554	0.244954
555	0.273341
556	0.207806
557	0.155538
558	0.287538
559	0.194964
560	0.215917
561	0.218423
562	0.359685
563	0.197456
564	0.377723
565	0.176002
566	0.171725
567	0.233465
568	0.215419
569	0.159722
570	0.102155
571	0.194182
572	0.364972
573	0.238893
574	0.101394
575	0.225877
576	0.0533332
577	0.184776
578	0.259153
579	0.178907
580	0.185274
581	0.295288
582	0.143862
583	0.251567
584	0.154277
585	0.28703
586	0.270911
587	0.036077
588	0.205297
589	0.235792
590	0.29957
591	0.120411
592	0.0872479
593	0.121902
594	0.0937327
595	0.0885131
596	0.107317
597	0.158351
598	0.0696649
599	0.155143
600	0.130852
601	0.143498
602	0.106487
603	0.0956483
604	0.086487
605	0.202803
606	0.0911669
607	0.0750258
608	0.303725
609	0.229931
610	0.0801003
611	0.210115
612	0.209169
613	0.205098
614	0.126268
615	0.162841
616	0.185963
617	0.107185
618	0.190382
619	0.208194
620	0.179184
621	0.122394
622	0.216617
623	0.177547
624	0.138012
625	0.0771198
626	0.12454
627	0.0897577
628	0.148075
629	0.085615
630	0.166728
631	0.137755
632	0.0906248
633	0.13777
634	0.0777986
635	0.16536
636	0.094213
637	0.0758698
638	0.0649688
639	0.100809
640	0.0622776
641	0.0760422
642	0.0673615
643	0.0937048
644	0.11035
645	0.126087
646	0.0851945
647	0.0890163
648	0.0989468
649	0.0595863
650	0.232159
651	0.228218
652	0.187363
653	0.226331
654	0.105482
655	0.242898
656	0.104714
657	0.133556
658	0.0842323
659	0.117605
660	0.100552
661	0.0818939
662	0.189556
663	0.191177
664	0.145265
665	0.167883
666	0.205041
667	0.237473
668	0.160645
669	0.126625
670	0.103467
671	0.0597551
672	0.107133
673	0.129995
674	0.0631041
675	0.111357
676	0.226174
677	0.124725
678	0.0584693
679	0.0515106
680	0.0354116
681	0.0912057
682	0.150557
683	0.161873
684	0.103273
685	0.068474
686	0.097474
687	0.0513613
688	0.068795
689	0.0788619
690	0.149574
691	0.0646983
692	0.0455823
693	0.105783
694	0.204227
695	0.17955
696	0.190293
697	0.075031
698	0.188176
699	0.195584
700	0.13759
701	0.0393159
702	0.140572
703	0.194348
704	0.222536
705	0.0893813
706	0.168684
707	0.17681
708	0.246059
709	0.252711
710	0.413271
711	0.107186
712	0.148285
713	0.146129
714	0.074542

## Sheet: Fig. 3d
Fig. 3d Normalized amplitude
	WT control				WT tetanus				SK2KO tetanus				CaMKII TT305/6VA tetanus
cell#	Pre	Early	Late		Pre	Early	Late		Pre	Early	Late		Pre	Early	Late
1	1	1.19147	0.912277		1	1.39927	1.41319		1	0.353813	1.15639		1	1.27168	0.675931
2	1	0.70063	0.907741		1	1.36302	1.35239		1	0.65963	0.952845		1	1.12322	0.834469
3	1	1.14925	1.06922		1	1.0709	0.988877		1	0.608487	0.905201		1	2.68288	1.69862
4	1	1.05349	1.16442		1	1.04033	1.24405		1	0.703215	0.81259		1	1.06974	0.73439
5	1	1.1294	1.10794		1	1.81924	2.52799		1	NaN	2.15758		1	1.41384	2.34443
6	1	1.03418	1.07599		1	1.66182	2.17503		1	NaN	0.936825		1	1.43377	1.11326
7	1	0.949923	1.02964		1	1.34433	1.75031		1	1.35823	1.12825		1	1.07415	0.669891
8	1	1.15422	1.45375		1	1.74974	2.57039		1	1.43883	0.881995		1	1.23927	0.845705
9	1	1.00819	1.481		1	1.49164	2.3351		1	1.25007	1.17454		1	2.16995	0.836226
10	1	0.791295	1.03285		1	1.14937	2.1032		1	1.18133	1.29656		1	0.960461	0.557407
11	1	0.938837	0.971822		1	1.7123	2.41234		1	1.04801	1.03961		1	1.08964	1.29867
12	1	0.900436	0.965922		1	1.78749	2.65333		1	1.14018	1.01704		1	0.812795	0.38667
13	1	0.850804	1.167		1	1.20174	1.68915		1	1.40923	1.21167		1	0.699631	0.614508
14	1	1.22126	1.16378		1	1.53439	2.23303		1	1.29648	0.930135		1	0.489894	0.278668
15	1	1.19902	1.21698		1	2.15703	2.4321		1	0.971314	0.607935		1	0.625903	0.414571
16	1	1.07918	1.20836		1	3.05411	4.63917		1	1.58394	1.28672		1	2.14987	2.2421
17	1	0.931745	1.00962		1	1.41437	1.42509		1	1.37136	1.42435		1	1.14447	1.24957
18	1	1.18646	1.2059		1	1.25926	1.53089		1	1.41477	1.5077		1	1.09403	0.828935
19	1	1.00958	0.940551		1	1.18535	1.61665		1	1.1097	1.16462		1	1.19177	1.341
20	1	0.978566	0.905267		1	1.61654	1.80832		1	1.02785	1.5949		1	1.32776	2.41314
21	1	1.06623	1.18889		1	1.3681	1.45178		1	1.1348	1.85877		1	1.86379	1.93401
22	1	1.08968	1.21907		1	1.33042	1.27749		1	0.939939	1.7019		1	0.798475	0.871511
23	1	0.983191	1.06032		1	1.03975	0.97775		1	2.52404	1.09422		1	1.01138	1.19135
24	1	1.00594	0.971803		1	2.29312	2.57149		1	1.25781	0.928982		1	0.890579	1.1547
25	1	1.0149	1.07452		1	2.04236	2.39349		1	2.56046	1.25225		1	0.742763	0.842541
26	1	1.00548	0.99802		1	2.2438	1.87418		1	2.85871	NaN		1	1.41135	1.60239
27	1	0.904661	0.884331		1	1.39113	1.65041		1	0.498841	0.626965		1	1.18806	1.45819
28	1	0.79179	0.773703		1	1.23125	1.35865		1	0.85726	0.903114		1	1.27682	1.40042
29	1	2.41375	1.78243		1	1.11789	1.10798		1	0.893458	0.870863		1	1.46583	1.49385
30	1	0.84896	0.842812		1	1.30105	1.34234		1	0.510307	0.739871		1	0.73732	0.883903
31	1	0.90945	0.821375		1	1.05919	1.22869		1	0.500336	0.458962		1	0.941078	1.17742
32	1	0.83379	0.851816		1	1.25593	1.39497		1	0.463784	0.562827		1	1.41192	1.76108
33	1	0.694089	0.654442		1	1.50834	1.47633		1	0.504267	0.445974		1	0.933427	1.04066
34	1	0.70382	0.752311		1	1.70578	1.73856		1	0.505471	0.667316		1	1.12493	1.07336
35	1	1.15464	1.18907		1	1.32264	1.42512		1	0.355156	0.4019		1	2.02512	1.82734
36	1	0.528052	0.389444		1	1.06831	1.33035		1	0.749975	0.750251		1	0.984708	0.807778
37	1	0.701306	0.306692		1	1.29163	1.26679		1	1.5064	2.04636		1	1.45235	1.13715
38	1	0.951124	0.951452		1	1.20357	1.16472		1	1.21656	1.72824		1	1.26254	4.47501
39	1	0.771951	0.785374		1	1.20981	1.35579		1	1.2094	2.06681		1	NaN	2.28198
40	1	0.539923	0.493864		1	1.62915	1.71046		1	1.12226	1.91688		1	1.11693	0.971071
41	1	0.814205	0.921249		1	1.7095	1.63676		1	1.15372	1.59919		1	0.809406	1.05881
42	1	0.640644	0.579887		1	2.12141	1.56103		1	1.02809	1.38161		1	0.683938	0.721832
43	1	0.48907	0.325262		1	1.83951	1.46988		1	1.0585	1.3623		1	0.726357	0.746829
44	1	0.548716	0.427257		1	1.52571	1.34488		1	1.09655	1.24392		1	0.872232	0.8645
45	1	0.883898	0.88551		1	1.88771	2.92585		1	1.03379	1.40758		1	1.00899	1.13034
46	1	1.14898	1.05663		1	2.57714	2.43606		1	1.01576	1.23697		1	1.07105	0.981673
47	1	1.03443	1.08126		1	0.970378	1.46744		1	1.06817	1.19366		1	1.1272	0.997741
48	1	0.780561	0.732603		1	1.46701	2.05024		1	1.13699	0.955365		1	1.02977	0.970923
49	1	0.936883	0.82721		1	1.52793	2.25869		1	1.22963	1.04891		1	1.31934	1.26233
50	1	1.21943	1.09951		1	1.48103	2.3008		1	1.13645	1.20038		1	1.19571	1.20653
51	1	0.951515	0.987011		1	1.40319	1.89905		1	1.22032	1.22892		1	1.32356	1.2407
52	1	0.98068	1.1884		1	1.44546	1.78443		1	1.27242	1.21351		1	1.28665	1.22885
53	1	0.969682	0.922485		1	1.34795	1.75898		1	1.23469	1.19234		1	1.34099	1.37095
54	1	0.933286	0.842276		1	1.44855	1.70347		1	1.16501	1.1971		1	1.523	1.4276
55	1	1.17966	0.963261		1	1.46918	1.74253		1	1.03836	0.960026		1	1.33866	1.33368
56	1	1.38575	1.03608		1	1.59092	2.15573		1	1.15045	1.12021		1	1.17376	1.1171
57	1	1.23992	0.997429		1	1.79193	1.97046		1	1.08953	1.07954		1	1.20334	1.13541
58	1	1.35289	1.21482		1	1.4625	1.78822		1	1.19582	1.15395		1	1.19012	1.20273
59	1	1.2634	0.754118		1	1.46987	2.15532		1	1.19687	1.13007		1	1.3099	1.31187
60	1	0.878966	0.355466		1	0.77657	0.733226		1	1.28789	1.20894		1	1.91597	1.72155
61	1	0.848258	0.792824		1	0.757377	0.981531		1	1.21351	1.19571		1	1.04851	1.00867
62	1	0.508506	0.657608		1	0.835537	0.957846		1	0.989442	1.05212		1	1.14332	1.13252
63	1	0.871495	0.702938		1	0.868202	1.00604		1	0.898539	0.93921		1	1.16692	1.22281
64	1	1.30976	1.0843		1	0.904137	0.945347		1	1.02008	1.03119		1	0.841587	0.83624
65	1	1.01217	1.16351		1	0.834505	0.914527		1	1.16058	1.11961		1	1.15505	1.07558
66	1	1.14489	1.2618		1	0.710406	0.794595		1	1.13304	1.10627		1	1.24858	1.2549
67	1	1.23703	1.24996		1	0.72652	0.865237		1	1.01816	1.01026		1	1.1926	1.20488
68	1	1.11623	1.21861		1	0.696235	0.83578		1	1.01009	0.961731		1	0.97755	0.941178
69	1	1.19569	1.36683		1	0.766515	0.843275		1	0.739335	0.768087		1	1.16185	1.17902
70	1	1.38215	1.54972		1	0.777895	0.844225		1	0.862956	0.859887		1	1.12161	1.14289
71	1	1.43775	1.38547		1	0.620114	0.794954		1	0.860131	0.886061		1	1.21194	1.25238
72	1	1.13577	1.19183		1	0.693279	0.810479		1	0.980064	0.967147		1	1.12956	1.15175
73	1	1.19512	1.34365		1	0.883366	1.05757		1	0.941065	0.910069		1	1.13029	1.15037
74	1	1.28933	1.28763		1	0.62271	0.825672		1	0.898122	0.918501		1	1.09794	1.10244
75	1	1.15844	1.11672		1	0.679938	0.879477		1	0.809411	0.830132		1	1.29353	1.46396
76	1	0.751846	0.846324		1	0.669434	0.86307		1	0.728245	0.771685		1	0.912735	0.94813
77	1	1.09681	1.1254		1	0.665043	1.18955		1	0.865756	0.962737		1	1.35672	1.46943
78	1	0.908185	0.946343		1	0.606334	0.757971		1	0.754767	0.668412		1	1.21754	1.11527
79	1	1.16104	1.18852		1	0.605762	0.580857		1	0.915067	0.977335		1	1.24574	1.22341
80	1	1.14043	1.20607		1	1.65723	1.55319		1	1.61813	1.26995		1	1.07443	1.02775
81	1	1.07685	1.14394		1	0.496673	0.67736		1	1.51553	0.959132		1	1.82729	1.99835
82	1	0.910339	0.997002		1	1.06484	0.967829		1	1.75915	1.17488
83	1	0.758342	1.09328		1	1.04123	0.818081		1	2.03883	1.23741
84	1	NaN	1.91848		1	0.812139	0.732984		1	1.84427	1.01605
85	1	0.83493	1.17852		1	1.21552	1.49531		1	1.93488	1.072
86	1	1.02014	0.709103		1	1.00449	0.99814		1	1.84978	1.0536
87	1	1.18443	1.2063		1	1.10044	0.889636		1	1.55936	1.24324
88	1	1.58015	0.873045		1	0.989015	0.879635		1	1.7544	1.1842
89	1	1.17399	1.33306		1	1.00127	0.850997		1	2.24854	0.974548
90	1	1.36816	1.27853		1	1.21407	1.30391		1	1.72026	1.15783
91	1	1.12397	1.39013		1	1.07255	1.06882
92	1	1.30204	1.34969		1	1.01079	0.857668
93	1	1.12731	1.74451		1	1.1234	0.929882
94	1	1.35252	1.38722		1	0.996792	0.880644
95	1	1.15728	1.34666
96	1	1.68222	1.68845
97	1	1.22966	1.37146
98	1	1.13495	1.62242
99	1	1.1445	1.33622
100	1	1.33704	1.54329
101	1	1.43494	2.20553
102	1	1.22954	1.34596
103	1	1.1169	1.6784
104	1	1.06394	1.27594
105	1	1.17089	1.3069
106	1	1.33664	1.32107
107	1	1.06614	1.2624
108	1	1.17415	1.36933
109	1	1.35916	1.54776
110	1	1.44833	1.67506

## Sheet: Fig. 3e
Fig. 3e Normalized probability
	WT control				WT tetanus				SK2KO tetanus				CaMKII TT305/6VA tetanus
cell#	Pre	Early	Late		Pre	Early	Late		Pre	Early	Late		Pre	Early	Late
1	1	0.825	0.9625		1	1	1		1	0.2	1.11111		1	0.428571	0.285714
2	1	0.942857	0.942857		1	0.9	1		1	1	1		1	0.714286	0.428571
3	1	1	1		1	1	0.888889		1	0.9	1		1	1.5	0.5
4	1	1.1	1.1		1	0.77	0.977778		1	0.666667	1.11111		1	0.75	0.25
5	1	1.1	1.1		1	1	1		1	0	0.634921		1	1	0.2
6	1	1.1	0.99		1	1	0.888889		1	0	0.634921		1	0.875	0.25
7	1	0.66	0.88		1	1.1	0.977778		1	1.25	0.444444		1	1.11111	0.444444
8	1	1.1	1.1		1	1	1		1	0.78125	0.694444		1	0.9	0.2
9	1	1.1	0.99		1	1	1		1	0.75	0.444444		1	1	0.333333
10	1	1.1	1.1		1	1.1	0.977778		1	1.25	0.555556		1	1	0.444444
11	1	1	1		1	0.88	0.977778		1	1.25	0.37037		1	0.888889	0.222222
12	1	1.1	0.99		1	0.99	0.977778		1	1.11111	1.11111		1	0.9	0.2
13	1	1.1	1.1		1	1.1	1.22222		1	1.09375	0.416667		1	0.9	0.3
14	1	1.1	1.1		1	1.925	1.22222		1	0.625	0.833333		1	0.6	0.2
15	1	1	1		1	1.45455	2		1	3.75	5.55556		1	0.7	0.2
16	1	1	1		1	1.2987	1.42857		1	1	1.33333		1	0.9	0.636364
17	1	1	1		1	1	1		1	1.25	0.416667		1	0.855556	0.777778
18	1	1	1		1	1.63636	2		1	0.892857	0.47619		1	1.1	0.888889
19	1	1	1		1	1.03896	0.857143		1	1.25	0.634921		1	0.9	0.909091
20	1	1	1		1	1.13636	1.25		1	1.25	0.666667		1	0.99	0.9
21	1	1	1		1	1	1		1	2.91667	0.740741		1	0.9	0.727273
22	1	1	1		1	1	1		1	0.892857	0.634921		1	1	1
23	1	1	1		1	2.5	2.5		1	1.875	2.77778		1	0.88	1.1
24	1	1	1		1	1	1		1	1	1		1	1	1
25	1	1	1		1	1	1		1	1.25	1.11111		1	1	1
26	1	1	1		1	1.11111	1.11111		1	2.5	0		1	0.8	1
27	1	1	1		1	1.51515	1.66667		1	1	0.9		1	1	1
28	1	1	1		1	1.17857	1.2375		1	1	1		1	1	1
29	1	1	1		1	1.13492	1.22222		1	1	1		1	1	1
30	1	1	1		1	1.13492	1.22222		1	0.8	0.6		1	1	1
31	1	1	1		1	1.04762	1.22222		1	0.66	0.66		1	0.9	1
32	1	1	1		1	0.942857	1.1		1	0.77	0.66		1	1	1
33	1	1	1		1	0.942857	0.99		1	1	1		1	1.1	1.1
34	1	1	1		1	0.960317	0.977778		1	0.9	0.9		1	1	1
35	1	1.1	1.1		1	1.72857	1.32		1	1	0.9		1	0.733333	0.733333
36	1	1	1		1	3.40476	2.93333		1	1	1		1	0.855556	1.22222
37	1	1	1		1	0.942857	1.1		1	1	0.923077		1	1	1
38	1	1	1		1	1.02143	0.99		1	1	1		1	0.6	0.2
39	1	1	1		1	1.1	0.99		1	1	1		1	0	1
40	1	1	1		1	1.22222	0.977778		1	1.09091	1.00699		1	0.777778	0.444444
41	1	1	1		1	1.27679	1.2375		1	1	1		1	0.9	0.7
42	1	0.9	1		1	1.27679	1.2375		1	1	1		1	1	1
43	1	1	0.9		1	1.1	1.1		1	1	1		1	1	1
44	1	1	1		1	1.22222	1.22222		1	1	1		1	0.9	1
45	1	1	1		1	1.41429	0.88		1	1	1		1	0.9	0.9
46	1	1.41429	1.41429		1	5.5	7.7		1	1	0.923077		1	1	1
47	1	1	1		1	1	1		1	0.9	1		1	0.9	1
48	1	1.1	1.1		1	1.11111	0.888889		1	1	0.916667		1	0.9	1
49	1	1.1	1.1		1	1	1		1	0.99	1.1		1	1	1
50	1	1.1	1.1		1	1	1		1	1	1		1	0.9	0.8
51	1	1	1		1	1	1		1	1	1		1	1	0.8
52	1	1	0.9		1	1.25	1.25		1	1	1		1	0.9	0.8
53	1	1	1		1	1	1		1	1	1		1	1	0.9
54	1	1	1		1	1	1		1	1	1		1	1	0.9
55	1	0.825	0.9625		1	1	1		1	1	0.916667		1	1	0.9
56	1	1.1	1.22222		1	1	1		1	1.1	1.1		1	1	0.9
57	1	1.1	1.1		1	1	1.11111		1	1	1		1	1	0.9
58	1	1.1	1.1		1	1	1		1	1	1		1	1	0.9
59	1	0.99	1.1		1	1	1		1	1	1		1	1	0.9
60	1	0.916667	1.28333		1	1	1		1	1	1		1	1	0.8
61	1	1	0.9		1	1	0.909091		1	1	1		1	1	1
62	1	1.41429	1.41429		1	1	0.909091		1	1.1	1.1		1	1	1
63	1	0.9625	1.1		1	1	1		1	1	1		1	1	1
64	1	0.977778	0.977778		1	1	1		1	1	1		1	1	1
65	1	1.22222	1.22222		1	1	0.909091		1	1	1		1	1	1
66	1	1	1		1	1	1		1	1	1		1	1	1
67	1	1	1		1	1	1		1	1	1		1	1	1
68	1	1	1		1	1	0.909091		1	0.909091	1		1	1	1
69	1	1	1		1	1	0.909091		1	0.909091	1		1	1	1
70	1	1	1		1	1	0.818182		1	0.909091	1		1	1	1
71	1	1	1		1	1	0.727273		1	0.909091	1		1	1	1
72	1	1	1		1	1	0.909091		1	0.909091	1		1	1	1
73	1	1.1	1.1		1	1	0.909091		1	0.909091	1		1	1	1
74	1	1	1		1	1	0.909091		1	0.909091	1		1	1	1
75	1	1	1		1	1	1		1	0.909091	1		1	1	1
76	1	0.99	1.1		1	1	0.909091		1	0.909091	1		1	1	1
77	1	1	1		1	0.9	0.909091		1	0.909091	0.8		1	1	1
78	1	0.9	0.9		1	1	0.909091		1	0.909091	0.8		1	1	1
79	1	1	1		1	0.611111	0.666667		1	0.909091	1		1	1	1
80	1	1	1		1	0.733333	0.666667		1	1.09091	0.991736		1	1	1
81	1	1	1		1	0.9	0.636364		1	1.71429	1.4026		1	0.9	1
82	1	1	1		1	0.9	1		1	1.2	1.2
83	1	0.77	0.99		1	0.9	1		1	1	0.909091
84	1	0	1.65		1	0.9	0.9		1	1	0.909091
85	1	0.77	1.1		1	1.2	1.8		1	1	0.909091
86	1	0.9	1		1	1	0.9		1	1	0.909091
87	1	0.88	1.1		1	0.9	0.9		1	1	1
88	1	1.01111	1.15556		1	0.9	0.9		1	1	1
89	1	1	0.8		1	0.9	0.9		1	1.09091	0.793388
90	1	0.827273	0.709091		1	1	1		1	1	1
91	1	1.06364	0.709091		1	1	1
92	1	0.945455	0.827273		1	1	1
93	1	0.742857	1.11429		1	1	1
94	1	0.8	0.5		1	0.9	1
95	1	0.9	0.7
96	1	0.8	0.9
97	1	0.758333	0.65
98	1	1.08333	0.866667
99	1	0.9	0.5
100	1	0.866667	0.65
101	1	0.91	0.91
102	1	0.758333	0.758333
103	1	1	0.7
104	1	0.866667	0.866667
105	1	0.8	0.7
106	1	0.8	0.7
107	1	0.975	0.65
108	1	0.8	0.8
109	1	0.8	0.7
110	1	0.8	0.5

## Sheet: Fig. 4n
Fig 4n Median of of Δlengths distribution (early - pre)
Cell#	WT	SK2KO	CaMKII TT305/6VA
1	0	0.05	0
2	0.03	0.06	0.01
3	0.04	0.07	0.02
4	0.05	0.07	0.03
5	0.06	0.08	0.03
6	0.07	0.08	0.04
7	0.08	0.09	0.04
8	0.16	0.09	0.05
9	0.17	0.1	0.06
10	0.18	0.1	0.07
11	0.18	0.11	0.08
12	0.19	0.11	0.08
13	0.19	0.11	0.09
14	0.2	0.12	0.09
15	0.2	0.12	0.09
16	0.21	0.12	0.1
17	0.21	0.13	0.1
18	0.21	0.13	0.1
19	0.22	0.13	0.11
20	0.22	0.14	0.11
21	0.22	0.14	0.11
22	0.23	0.14	0.11
23	0.23	0.15	0.12
24	0.23	0.15	0.12
25	0.24	0.15	0.12
26	0.24	0.16	0.12
27	0.24	0.16	0.13
28	0.25	0.16	0.13
29	0.25	0.17	0.13
30	0.25	0.17	0.13
31	0.26	0.17	0.13
32	0.26	0.18	0.13
33	0.26	0.18	0.14
34	0.26	0.18	0.14
35	0.27	0.19	0.14
36	0.27	0.19	0.14
37	0.27	0.19	0.14
38	0.28	0.2	0.14
39	0.28	0.2	0.14
40	0.28	0.2	0.15
41	0.28	0.21	0.15
42	0.29	0.21	0.15
43	0.29	0.21	0.15
44	0.29	0.22	0.15
45	0.29	0.22	0.15
46	0.3	0.22	0.15
47	0.3	0.23	0.16
48	0.3	0.23	0.16
49	0.3	0.23	0.16
50	0.31	0.24	0.16
51	0.31	0.24	0.16
52	0.31	0.24	0.16
53	0.31	0.25	0.17
54	0.32	0.25	0.17
55	0.32	0.25	0.17
56	0.32	0.26	0.17
57	0.32	0.26	0.17
58	0.32	0.27	0.17
59	0.33	0.27	0.18
60	0.33	0.28	0.18
61	0.33	0.29	0.18
62	0.33	0.3	0.18
63	0.33	0.31	0.18
64	0.34	0.32	0.18
65	0.34	0.33	0.19
66	0.34	0.34	0.19
67	0.34	0.35	0.19
68	0.34	0.36	0.19
69	0.35	0.37	0.19
70	0.35	0.38	0.19
71	0.35	0.38	0.2
72	0.35	0.39	0.2
73	0.35	0.39	0.2
74	0.35	0.4	0.2
75	0.36	0.4	0.2
76	0.36	0.41	0.2
77	0.36	0.41	0.21
78	0.36	0.42	0.21
79	0.36	0.42	0.21
80	0.36	0.43	0.21
81	0.37	0.43	0.21
82	0.37	0.44	0.21
83	0.37	0.44	0.22
84	0.37	0.45	0.22
85	0.37	0.45	0.22
86	0.37	0.45	0.22
87	0.38	0.46	0.22
88	0.38	0.46	0.22
89	0.38	0.46	0.23
90	0.38	0.47	0.23
91	0.38	0.47	0.23
92	0.38	0.47	0.23
93	0.38	0.48	0.23
94	0.39	0.48	0.24
95	0.39	0.48	0.24
96	0.39	0.49	0.24
97	0.39	0.49	0.24
98	0.39	0.49	0.24
99	0.39	0.5	0.25
100	0.39	0.5	0.25
101	0.4	0.5	0.25
102	0.4	0.51	0.25
103	0.4	0.51	0.25
104	0.4	0.51	0.25
105	0.4	0.52	0.26
106	0.4	0.52	0.26
107	0.4	0.52	0.26
108	0.41	0.53	0.26
109	0.41	0.53	0.26
110	0.41	0.53	0.26
111	0.41	0.54	0.27
112	0.41	0.54	0.27
113	0.41	0.54	0.27
114	0.41	0.55	0.27
115	0.42	0.55	0.27
116	0.42	0.55	0.27
117	0.42	0.56	0.28
118	0.42	0.56	0.28
119	0.42	0.56	0.28
120	0.42	0.57	0.28
121	0.42	0.57	0.28
122	0.43	0.57	0.28
123	0.43	0.58	0.29
124	0.43	0.58	0.29
125	0.43	0.58	0.29
126	0.43	0.59	0.29
127	0.43	0.59	0.29
128	0.43	0.59	0.29
129	0.44	0.6	0.3
130	0.44	0.6	0.3
131	0.44	0.6	0.3
132	0.44	0.61	0.3
133	0.44	0.61	0.3
134	0.44	0.61	0.3
135	0.44	0.62	0.31
136	0.45	0.62	0.31
137	0.45	0.62	0.31
138	0.45	0.63	0.31
139	0.45	0.63	0.31
140	0.45	0.63	0.31
141	0.45	0.64	0.31
142	0.45	0.64	0.32
143	0.46	0.64	0.32
144	0.46	0.65	0.32
145	0.46	0.65	0.32
146	0.46	0.65	0.32
147	0.46	0.66	0.32
148	0.46	0.66	0.32
149	0.46	0.66	0.33
150	0.46	0.67	0.33
151	0.47	0.67	0.33
152	0.47	0.67	0.33
153	0.47	0.68	0.33
154	0.47	0.68	0.33
155	0.47	0.68	0.33
156	0.47	0.69	0.34
157	0.47	0.69	0.34
158	0.47	0.69	0.34
159	0.48	0.7	0.34
160	0.48	0.7	0.34
161	0.48	0.7	0.34
162	0.48	0.71	0.34
163	0.48	0.71	0.34
164	0.48	0.71	0.35
165	0.48	0.72	0.35
166	0.48	0.72	0.35
167	0.49	0.72	0.35
168	0.49	0.72	0.35
169	0.49	0.73	0.35
170	0.49	0.73	0.35
171	0.49	0.73	0.36
172	0.49	0.73	0.36
173	0.49	0.74	0.36
174	0.49	0.74	0.36
175	0.5	0.74	0.36
176	0.5	0.74	0.36
177	0.5	0.75	0.36
178	0.5	0.75	0.36
179	0.5	0.75	0.37
180	0.5	0.75	0.37
181	0.5	0.76	0.37
182	0.5	0.76	0.37
183	0.51	0.76	0.37
184	0.51	0.76	0.37
185	0.51	0.76	0.37
186	0.51	0.77	0.37
187	0.51	0.77	0.38
188	0.51	0.77	0.38
189	0.51	0.77	0.38
190	0.51	0.77	0.38
191	0.51	0.78	0.38
192	0.52	0.78	0.38
193	0.52	0.78	0.38
194	0.52	0.78	0.38
195	0.52	0.78	0.38
196	0.52	0.79	0.39
197	0.52	0.79	0.39
198	0.52	0.79	0.39
199	0.52	0.79	0.39
200	0.53	0.79	0.39
201	0.53	0.8	0.39
202	0.53	0.8	0.39
203	0.53	0.8	0.39
204	0.53	0.8	0.39
205	0.53	0.8	0.4
206	0.53	0.8	0.4
207	0.53	0.81	0.4
208	0.53	0.81	0.4
209	0.54	0.81	0.4
210	0.54	0.81	0.4
211	0.54	0.81	0.4
212	0.54	0.81	0.4
213	0.54	0.82	0.4
214	0.54	0.82	0.41
215	0.54	0.82	0.41
216	0.54	0.82	0.41
217	0.54	0.82	0.41
218	0.55	0.82	0.41
219	0.55	0.82	0.41
220	0.55	0.83	0.41
221	0.55	0.83	0.41
222	0.55	0.83	0.41
223	0.55	0.83	0.42
224	0.55	0.83	0.42
225	0.55	0.83	0.42
226	0.55	0.83	0.42
227	0.55	0.84	0.42
228	0.56	0.84	0.42
229	0.56	0.84	0.42
230	0.56	0.84	0.42
231	0.56	0.84	0.42
232	0.56	0.84	0.43
233	0.56	0.84	0.43
234	0.56	0.84	0.43
235	0.56	0.85	0.43
236	0.56	0.85	0.43
237	0.56	0.85	0.43
238	0.57	0.85	0.43
239	0.57	0.85	0.43
240	0.57	0.85	0.43
241	0.57	0.85	0.44
242	0.57	0.85	0.44
243	0.57	0.86	0.44
244	0.57	0.86	0.44
245	0.57	0.86	0.44
246	0.57	0.86	0.44
247	0.57	0.86	0.44
248	0.58	0.86	0.44
249	0.58	0.86	0.45
250	0.58	0.86	0.45
251	0.58	0.87	0.45
252	0.58	0.87	0.45
253	0.58	0.87	0.45
254	0.58	0.87	0.45
255	0.58	0.87	0.45
256	0.58	0.87	0.45
257	0.58	0.87	0.45
258	0.59	0.87	0.46
259	0.59	0.88	0.46
260	0.59	0.88	0.46
261	0.59	0.88	0.46
262	0.59	0.88	0.46
263	0.59	0.88	0.46
264	0.59	0.88	0.46
265	0.59	0.88	0.46
266	0.59	0.88	0.47
267	0.59	0.89	0.47
268	0.59	0.89	0.47
269	0.6	0.89	0.47
270	0.6	0.89	0.47
271	0.6	0.89	0.47
272	0.6	0.89	0.47
273	0.6	0.89	0.47
274	0.6	0.89	0.48
275	0.6	0.9	0.48
276	0.6	0.9	0.48
277	0.6	0.9	0.48
278	0.6	0.9	0.48
279	0.6	0.9	0.48
280	0.61	0.9	0.48
281	0.61	0.9	0.48
282	0.61	0.9	0.49
283	0.61	0.9	0.49
284	0.61	0.91	0.49
285	0.61	0.91	0.49
286	0.61	0.91	0.49
287	0.61	0.91	0.49
288	0.61	0.91	0.49
289	0.61	0.91	0.49
290	0.61	0.91	0.5
291	0.62	0.91	0.5
292	0.62	0.91	0.5
293	0.62	0.91	0.5
294	0.62	0.92	0.5
295	0.62	0.92	0.5
296	0.62	0.92	0.5
297	0.62	0.92	0.5
298	0.62	0.92	0.51
299	0.62	0.92	0.51
300	0.62	0.92	0.51
301	0.62	0.92	0.51
302	0.63	0.92	0.51
303	0.63	0.92	0.51
304	0.63	0.93	0.51
305	0.63	0.93	0.51
306	0.63	0.93	0.51
307	0.63	0.93	0.52
308	0.63	0.93	0.52
309	0.63	0.93	0.52
310	0.63	0.93	0.52
311	0.63	0.93	0.52
312	0.63	0.93	0.52
313	0.64	0.93	0.52
314	0.64	0.94	0.52
315	0.64	0.94	0.52
316	0.64	0.94	0.53
317	0.64	0.94	0.53
318	0.64	0.94	0.53
319	0.64	0.94	0.53
320	0.64	0.94	0.53
321	0.64	0.94	0.53
322	0.64	0.94	0.53
323	0.64	0.94	0.53
324	0.65	0.94	0.53
325	0.65	0.95	0.54
326	0.65	0.95	0.54
327	0.65	0.95	0.54
328	0.65	0.95	0.54
329	0.65	0.95	0.54
330	0.65	0.95	0.54
331	0.65	0.95	0.54
332	0.65	0.95	0.54
333	0.65	0.95	0.54
334	0.65	0.95	0.55
335	0.65	0.95	0.55
336	0.66	0.96	0.55
337	0.66	0.96	0.55
338	0.66	0.96	0.55
339	0.66	0.96	0.55
340	0.66	0.96	0.55
341	0.66	0.96	0.55
342	0.66	0.96	0.55
343	0.66	0.96	0.56
344	0.66	0.96	0.56
345	0.66	0.96	0.56
346	0.66	0.96	0.56
347	0.66	0.96	0.56
348	0.67	0.97	0.56
349	0.67	0.97	0.56
350	0.67	0.97	0.56
351	0.67	0.97	0.56
352	0.67	0.97	0.57
353	0.67	0.97	0.57
354	0.67	0.97	0.57
355	0.67	0.97	0.57
356	0.67	0.97	0.57
357	0.67	0.97	0.57
358	0.67	0.97	0.57
359	0.67	0.97	0.57
360	0.67	0.98	0.57
361	0.68	0.98	0.58
362	0.68	0.98	0.58
363	0.68	0.98	0.58
364	0.68	0.98	0.58
365	0.68	0.98	0.58
366	0.68	0.98	0.58
367	0.68	0.98	0.58
368	0.68	0.98	0.58
369	0.68	0.98	0.58
370	0.68	0.98	0.59
371	0.68	0.98	0.59
372	0.68	0.98	0.59
373	0.68	0.99	0.59
374	0.69	0.99	0.59
375	0.69	0.99	0.59
376	0.69	0.99	0.59
377	0.69	0.99	0.59
378	0.69	0.99	0.59
379	0.69	0.99	0.6
380	0.69	0.99	0.6
381	0.69	0.99	0.6
382	0.69	0.99	0.6
383	0.69	0.99	0.6
384	0.69	0.99	0.6
385	0.69	0.99	0.6
386	0.69	0.99	0.6
387	0.69	1	0.6
388	0.7	1	0.61
389	0.7	1	0.61
390	0.7	1	0.61
391	0.7	1	0.61
392	0.7	1	0.61
393	0.7	1	0.61
394	0.7	1	0.61
395	0.7	1	0.61
396	0.7	1	0.61
397	0.7	1	0.62
398	0.7	1	0.62
399	0.7	1	0.62
400	0.7	1	0.62
401	0.7	1	0.62
402	0.71	1.01	0.62
403	0.71	1.01	0.62
404	0.71	1.01	0.62
405	0.71	1.01	0.62
406	0.71	1.01	0.63
407	0.71	1.01	0.63
408	0.71	1.01	0.63
409	0.71	1.01	0.63
410	0.71	1.01	0.63
411	0.71	1.01	0.63
412	0.71	1.01	0.63
413	0.71	1.01	0.63
414	0.71	1.01	0.63
415	0.71	1.01	0.63
416	0.71	1.01	0.64
417	0.72	1.02	0.64
418	0.72	1.02	0.64
419	0.72	1.02	0.64
420	0.72	1.02	0.64
421	0.72	1.02	0.64
422	0.72	1.02	0.64
423	0.72	1.02	0.64
424	0.72	1.02	0.64
425	0.72	1.02	0.64
426	0.72	1.02	0.65
427	0.72	1.02	0.65
428	0.72	1.02	0.65
429	0.72	1.02	0.65
430	0.72	1.02	0.65
431	0.72	1.03	0.65
432	0.73	1.03	0.65
433	0.73	1.03	0.65
434	0.73	1.03	0.65
435	0.73	1.03	0.66
436	0.73	1.03	0.66
437	0.73	1.03	0.66
438	0.73	1.03	0.66
439	0.73	1.03	0.66
440	0.73	1.03	0.66
441	0.73	1.03	0.66
442	0.73	1.03	0.66
443	0.73	1.03	0.66
444	0.73	1.04	0.67
445	0.73	1.04	0.67
446	0.73	1.04	0.67
447	0.73	1.04	0.67
448	0.74	1.04	0.67
449	0.74	1.04	0.67
450	0.74	1.04	0.67
451	0.74	1.04	0.67
452	0.74	1.04	0.68
453	0.74	1.04	0.68
454	0.74	1.04	0.68
455	0.74	1.04	0.68
456	0.74	1.04	0.68
457	0.74	1.05	0.68
458	0.74	1.05	0.68
459	0.74	1.05	0.68
460	0.74	1.05	0.69
461	0.74	1.05	0.69
462	0.74	1.05	0.69
463	0.74	1.05	0.69
464	0.74	1.05	0.69
465	0.75	1.05	0.69
466	0.75	1.05	0.69
467	0.75	1.05	0.7
468	0.75	1.05	0.7
469	0.75	1.06	0.7
470	0.75	1.06	0.7
471	0.75	1.06	0.7
472	0.75	1.06	0.7
473	0.75	1.06	0.7
474	0.75	1.06	0.7
475	0.75	1.06	0.71
476	0.75	1.06	0.71
477	0.75	1.06	0.71
478	0.75	1.06	0.71
479	0.75	1.06	0.71
480	0.75	1.07	0.71
481	0.75	1.07	0.71
482	0.75	1.07	0.72
483	0.76	1.07	0.72
484	0.76	1.07	0.72
485	0.76	1.07	0.72
486	0.76	1.07	0.72
487	0.76	1.07	0.72
488	0.76	1.07	0.72
489	0.76	1.07	0.73
490	0.76	1.07	0.73
491	0.76	1.08	0.73
492	0.76	1.08	0.73
493	0.76	1.08	0.73
494	0.76	1.08	0.73
495	0.76	1.08	0.73
496	0.76	1.08	0.74
497	0.76	1.08	0.74
498	0.76	1.08	0.74
499	0.76	1.08	0.74
500	0.76	1.08	0.74
501	0.77	1.09	0.74
502	0.77	1.09	0.74
503	0.77	1.09	0.74
504	0.77	1.09	0.75
505	0.77	1.09	0.75
506	0.77	1.09	0.75
507	0.77	1.09	0.75
508	0.77	1.09	0.75
509	0.77	1.09	0.75
510	0.77	1.09	0.75
511	0.77	1.1	0.75
512	0.77	1.1	0.76
513	0.77	1.1	0.76
514	0.77	1.1	0.76
515	0.77	1.1	0.76
516	0.77	1.1	0.76
517	0.77	1.1	0.76
518	0.77	1.1	0.76
519	0.77	1.1	0.76
520	0.78	1.11	0.77
521	0.78	1.11	0.77
522	0.78	1.11	0.77
523	0.78	1.11	0.77
524	0.78	1.11	0.77
525	0.78	1.11	0.77
526	0.78	1.11	0.77
527	0.78	1.11	0.77
528	0.78	1.11	0.78
529	0.78	1.12	0.78
530	0.78	1.12	0.78
531	0.78	1.12	0.78
532	0.78	1.12	0.78
533	0.78	1.12	0.78
534	0.78	1.12	0.78
535	0.78	1.12	0.78
536	0.78	1.12	0.79
537	0.78	1.13	0.79
538	0.78	1.13	0.79
539	0.79	1.13	0.79
540	0.79	1.13	0.79
541	0.79	1.13	0.79
542	0.79	1.13	0.79
543	0.79	1.13	0.79
544	0.79	1.13	0.79
545	0.79	1.14	0.8
546	0.79	1.14	0.8
547	0.79	1.14	0.8
548	0.79	1.14	0.8
549	0.79	1.14	0.8
550	0.79	1.14	0.8
551	0.79	1.14	0.8
552	0.79	1.15	0.8
553	0.79	1.15	0.8
554	0.79	1.15	0.81
555	0.79	1.15	0.81
556	0.79	1.15	0.81
557	0.79	1.15	0.81
558	0.8	1.15	0.81
559	0.8	1.16	0.81
560	0.8	1.16	0.81
561	0.8	1.16	0.81
562	0.8	1.16	0.81
563	0.8	1.16	0.81
564	0.8	1.16	0.82
565	0.8	1.16	0.82
566	0.8	1.17	0.82
567	0.8	1.17	0.82
568	0.8	1.17	0.82
569	0.8	1.17	0.82
570	0.8	1.17	0.82
571	0.8	1.17	0.82
572	0.8	1.17	0.82
573	0.8	1.18	0.82
574	0.8	1.18	0.83
575	0.8	1.18	0.83
576	0.8	1.18	0.83
577	0.8	1.18	0.83
578	0.81	1.18	0.83
579	0.81	1.19	0.83
580	0.81	1.19	0.83
581	0.81	1.19	0.83
582	0.81	1.19	0.83
583	0.81	1.19	0.83
584	0.81	1.19	0.84
585	0.81	1.2	0.84
586	0.81	1.2	0.84
587	0.81	1.2	0.84
588	0.81	1.2	0.84
589	0.81	1.2	0.84
590	0.81	1.2	0.84
591	0.81	1.21	0.84
592	0.81	1.21	0.84
593	0.81	1.21	0.84
594	0.81	1.21	0.85
595	0.81	1.21	0.85
596	0.81	1.21	0.85
597	0.81	1.22	0.85
598	0.81	1.22	0.85
599	0.82	1.22	0.85
600	0.82	1.22	0.85
601	0.82	1.22	0.85
602	0.82	1.22	0.85
603	0.82	1.23	0.85
604	0.82	1.23	0.86
605	0.82	1.23	0.86
606	0.82	1.23	0.86
607	0.82	1.23	0.86
608	0.82	1.24	0.86
609	0.82	1.24	0.86
610	0.82	1.24	0.86
611	0.82	1.24	0.86
612	0.82	1.24	0.86
613	0.82	1.25	0.86
614	0.82	1.25	0.87
615	0.82	1.25	0.87
616	0.82	1.25	0.87
617	0.82	1.25	0.87
618	0.82	1.26	0.87
619	0.82	1.26	0.87
620	0.83	1.26	0.87
621	0.83	1.26	0.87
622	0.83	1.26	0.87
623	0.83	1.27	0.87
624	0.83	1.27	0.88
625	0.83	1.27	0.88
626	0.83	1.27	0.88
627	0.83	1.28	0.88
628	0.83	1.28	0.88
629	0.83	1.28	0.88
630	0.83	1.28	0.88
631	0.83	1.29	0.88
632	0.83	1.29	0.88
633	0.83	1.29	0.88
634	0.83	1.29	0.89
635	0.83	1.3	0.89
636	0.83	1.3	0.89
637	0.83	1.3	0.89
638	0.83	1.3	0.89
639	0.83	1.31	0.89
640	0.83	1.31	0.89
641	0.83	1.31	0.89
642	0.84	1.31	0.89
643	0.84	1.32	0.89
644	0.84	1.32	0.9
645	0.84	1.32	0.9
646	0.84	1.32	0.9
647	0.84	1.33	0.9
648	0.84	1.33	0.9
649	0.84	1.33	0.9
650	0.84	1.33	0.9
651	0.84	1.34	0.9
652	0.84	1.34	0.9
653	0.84	1.34	0.9
654	0.84	1.34	0.91
655	0.84	1.35	0.91
656	0.84	1.35	0.91
657	0.84	1.35	0.91
658	0.84	1.35	0.91
659	0.84	1.36	0.91
660	0.84	1.36	0.91
661	0.84	1.36	0.91
662	0.84	1.37	0.91
663	0.85	1.37	0.91
664	0.85	1.37	0.92
665	0.85	1.38	0.92
666	0.85	1.38	0.92
667	0.85	1.38	0.92
668	0.85	1.39	0.92
669	0.85	1.39	0.92
670	0.85	1.39	0.92
671	0.85	1.4	0.92
672	0.85	1.4	0.92
673	0.85	1.4	0.92
674	0.85	1.41	0.93
675	0.85	1.41	0.93
676	0.85	1.41	0.93
677	0.85	1.42	0.93
678	0.85	1.42	0.93
679	0.85	1.42	0.93
680	0.85	1.43	0.93
681	0.85	1.43	0.93
682	0.85	1.43	0.93
683	0.85	1.44	0.93
684	0.86	1.44	0.94
685	0.86	1.45	0.94
686	0.86	1.45	0.94
687	0.86	1.46	0.94
688	0.86	1.46	0.94
689	0.86	1.47	0.94
690	0.86	1.47	0.94
691	0.86	1.48	0.94
692	0.86	1.48	0.94
693	0.86	1.49	0.94
694	0.86	1.49	0.95
695	0.86	1.5	0.95
696	0.86	1.5	0.95
697	0.86	1.51	0.95
698	0.86	1.51	0.95
699	0.86	1.52	0.95
700	0.86	1.52	0.95
701	0.86	1.53	0.95
702	0.86	1.53	0.95
703	0.86	1.54	0.95
704	0.86	1.54	0.95
705	0.87	1.55	0.96
706	0.87	1.55	0.96
707	0.87	1.56	0.96
708	0.87	1.56	0.96
709	0.87	1.57	0.96
710	0.87	1.57	0.96
711	0.87	1.58	0.96
712	0.87	1.58	0.96
713	0.87	1.59	0.96
714	0.87	1.59	0.96
715	0.87	1.6	0.96
716	0.87	1.61	0.97
717	0.87	1.62	0.97
718	0.87	1.63	0.97
719	0.87	1.64	0.97
720	0.87	1.65	0.97
721	0.87	1.66	0.97
722	0.87	1.67	0.97
723	0.87	1.68	0.97
724	0.87	1.69	0.97
725	0.87	1.7	0.97
726	0.87	1.71	0.97
727	0.88	1.72	0.97
728	0.88	1.73	0.98
729	0.88	1.74	0.98
730	0.88	1.75	0.98
731	0.88	1.76	0.98
732	0.88	1.77	0.98
733	0.88	1.78	0.98
734	0.88	1.79	0.98
735	0.88	1.8	0.98
736	0.88	1.81	0.98
737	0.88	1.82	0.98
738	0.88	1.83	0.98
739	0.88	1.84	0.98
740	0.88	1.85	0.99
741	0.88	1.86	0.99
742	0.88	1.87	0.99
743	0.88	1.88	0.99
744	0.88	1.89	0.99
745	0.88	1.9	0.99
746	0.88	1.91	0.99
747	0.88	1.92	0.99
748	0.88	1.93	0.99
749	0.89	1.94	0.99
750	0.89	1.95	0.99
751	0.89	1.96	0.99
752	0.89	1.97	1
753	0.89	1.98	1
754	0.89	1.99	1
755	0.89	2	1
756	0.89	2.01	1
757	0.89	2.02	1
758	0.89	2.03	1
759	0.89	2.04	1
760	0.89	2.05	1
761	0.89	2.06	1
762	0.89	2.07	1
763	0.89	2.08	1
764	0.89	2.09	1
765	0.89	2.1	1.01
766	0.89	2.11	1.01
767	0.89	2.12	1.01
768	0.89	2.13	1.01
769	0.89	2.14	1.01
770	0.89	2.15	1.01
771	0.9	2.16	1.01
772	0.9	2.17	1.01
773	0.9	2.18	1.01
774	0.9	2.19	1.01
775	0.9	2.2	1.01
776	0.9	2.21	1.01
777	0.9	2.22	1.02
778	0.9	2.23	1.02
779	0.9	2.24	1.02
780	0.9	2.25	1.02
781	0.9	2.26	1.02
782	0.9	2.27	1.02
783	0.9	2.28	1.02
784	0.9	2.29	1.02
785	0.9	2.3	1.02
786	0.9	2.31	1.02
787	0.9	2.32	1.02
788	0.9	2.33	1.02
789	0.9	2.34	1.03
790	0.9	2.35	1.03
791	0.9	2.36	1.03
792	0.9	2.37	1.03
793	0.9	2.38	1.03
794	0.91	2.39	1.03
795	0.91	2.4	1.03
796	0.91	2.41	1.03
797	0.91	2.42	1.03
798	0.91	2.43	1.03
799	0.91	2.44	1.03
800	0.91	2.45	1.03
801	0.91	2.46	1.04
802	0.91	2.47	1.04
803	0.91	2.48	1.04
804	0.91	2.49	1.04
805	0.91	2.5	1.04
806	0.91	2.51	1.04
807	0.91	2.52	1.04
808	0.91	2.53	1.04
809	0.91	2.54	1.04
810	0.91	2.55	1.04
811	0.91	2.56	1.04
812	0.91	2.57	1.05
813	0.91	2.58	1.05
814	0.91	2.59	1.05
815	0.91	2.6	1.05
816	0.91	2.61	1.05
817	0.92	2.62	1.05
818	0.92	2.63	1.05
819	0.92	2.64	1.05
820	0.92	2.65	1.05
821	0.92	2.66	1.05
822	0.92	2.67	1.06
823	0.92	2.68	1.06
824	0.92	2.69	1.06
825	0.92	2.7	1.06
826	0.92	2.71	1.06
827	0.92	2.72	1.06
828	0.92	2.73	1.06
829	0.92	2.74	1.06
830	0.92	2.75	1.06
831	0.92	2.76	1.06
832	0.92	2.77	1.07
833	0.92	2.78	1.07
834	0.92	2.79	1.07
835	0.92	2.8	1.07
836	0.92	2.81	1.07
837	0.92	2.82	1.07
838	0.92	2.83	1.07
839	0.92	2.84	1.07
840	0.93	2.85	1.07
841	0.93	2.86	1.07
842	0.93	2.87	1.08
843	0.93	2.88	1.08
844	0.93	2.89	1.08
845	0.93	2.9	1.08
846	0.93	2.91	1.08
847	0.93	2.92	1.08
848	0.93	2.93	1.08
849	0.93	2.94	1.08
850	0.93	2.95	1.08
851	0.93	2.96	1.09
852	0.93	2.97	1.09
853	0.93	2.98	1.09
854	0.93	2.99	1.09
855	0.93	2.17	1.09
856	0.93	2.18	1.09
857	0.93	2.19	1.09
858	0.93	2.2	1.09
859	0.93	2.21	1.09
860	0.93	2.22	1.1
861	0.93	2.23	1.1
862	0.93	2.24	1.1
863	0.93	2.25	1.1
864	0.94	2.26	1.1
865	0.94	2.27	1.1
866	0.94	2.28	1.1
867	0.94	2.29	1.1
868	0.94	2.3	1.11
869	0.94	2.31	1.11
870	0.94	2.32	1.11
871	0.94	2.33	1.11
872	0.94	2.34	1.11
873	0.94	2.35	1.11
874	0.94	2.36	1.11
875	0.94	2.37	1.11
876	0.94	2.38	1.12
877	0.94	2.39	1.12
878	0.94	2.4	1.12
879	0.94	2.41	1.12
880	0.94	2.42	1.12
881	0.94	2.43	1.12
882	0.94	2.44	1.12
883	0.94	2.45	1.13
884	0.94	2.46	1.13
885	0.94	2.47	1.13
886	0.94	2.48	1.13
887	0.94	2.49	1.13
888	0.95	2.5	1.13
889	0.95	2.51	1.13
890	0.95	2.52	1.14
891	0.95	2.53	1.14
892	0.95	2.54	1.14
893	0.95	2.55	1.14
894	0.95	2.56	1.14
895	0.95	2.57	1.14
896	0.95	2.58	1.14
897	0.95	2.59	1.15
898	0.95	2.6	1.15
899	0.95	2.61	1.15
900	0.95	2.62	1.15
901	0.95	2.63	1.15
902	0.95	2.64	1.15
903	0.95	2.65	1.16
904	0.95	2.66	1.16
905	0.95	2.67	1.16
906	0.95	2.68	1.16
907	0.95	2.69	1.16
908	0.95	2.7	1.16
909	0.95	2.71	1.17
910	0.95	2.72	1.17
911	0.95	2.73	1.17
912	0.96	2.74	1.17
913	0.96	2.75	1.17
914	0.96	2.76	1.18
915	0.96	2.77	1.18
916	0.96	2.78	1.18
917	0.96	2.79	1.18
918	0.96	2.8	1.18
919	0.96	2.81	1.19
920	0.96	2.82	1.19
921	0.96	2.83	1.19
922	0.96	2.84	1.19
923	0.96	2.85	1.2
924	0.96	2.86	1.2
925	0.96	2.87	1.2
926	0.96	2.88	1.2
927	0.96	2.89	1.21
928	0.96	2.9	1.21
929	0.96	2.91	1.21
930	0.96	2.92	1.21
931	0.96	2.93	1.22
932	0.96	2.94	1.22
933	0.96	2.95	1.22
934	0.96	2.96	1.22
935	0.96	2.97	1.23
936	0.97	2.98	1.23
937	0.97	2.99	1.23
938	0.97		1.24
939	0.97		1.24
940	0.97		1.24
941	0.97		1.25
942	0.97		1.25
943	0.97		1.25
944	0.97		1.26
945	0.97		1.26
946	0.97		1.26
947	0.97		1.27
948	0.97		1.27
949	0.97		1.27
950	0.97		1.28
951	0.97		1.28
952	0.97		1.29
953	0.97		1.29
954	0.97		1.3
955	0.97		1.3
956	0.97		1.31
957	0.97		1.31
958	0.97		1.32
959	0.97		1.32
960	0.98		1.33
961	0.98		1.33
962	0.98		1.34
963	0.98		1.34
964	0.98		1.35
965	0.98		1.36
966	0.98		1.37
967	0.98		1.38
968	0.98		1.39
969	0.98		1.4
970	0.98		1.41
971	0.98		1.42
972	0.98		1.43
973	0.98		1.44
974	0.98		1.45
975	0.98		1.46
976	0.98		1.47
977	0.98		1.48
978	0.98		1.49
979	0.98		1.5
980	0.98		1.51
981	0.98		1.52
982	0.98		1.53
983	0.98		1.54
984	0.99		1.55
985	0.99		1.56
986	0.99		1.57
987	0.99		1.58
988	0.99		1.59
989	0.99		1.6
990	0.99		1.61
991	0.99		1.62
992	0.99		1.63
993	0.99		1.64
994	0.99		1.65
995	0.99		1.66
996	0.99		1.67
997	0.99		1.68
998	0.99		1.69
999	0.99		1.7
1000	0.99		1.71
1001	0.99		1.72
1002	0.99		1.73
1003	0.99		1.74
1004	0.99		1.75
1005	0.99		1.76
1006	0.99		1.77
1007	0.99		1.78
1008	0.99		1.79
1009	1		1.8
1010	1		1.81
1011	1		1.82
1012	1		1.83
1013	1		1.84
1014	1		1.85
1015	1		1.86
1016	1		1.87
1017	1		1.88
1018	1		1.89
1019	1		1.9
1020	1		1.91
1021	1		1.92
1022	1		1.93
1023	1		1.94
1024	1		1.95
1025	1		1.96
1026	1		1.97
1027	1		1.98
1028	1		1.99
1029	1		2
1030	1		2.01
1031	1		2.02
1032	1		2.03
1033	1		2.04
1034	1		2.05
1035	1.01		2.06
1036	1.01		2.07
1037	1.01		2.08
1038	1.01		2.09
1039	1.01		2.1
1040	1.01		2.11
1041	1.01		2.12
1042	1.01		2.13
1043	1.01		2.14
1044	1.01		2.15
1045	1.01		2.16
1046	1.01		2.17
1047	1.01		2.18
1048	1.01		2.19
1049	1.01		2.2
1050	1.01		2.21
1051	1.01		2.22
1052	1.01		2.23
1053	1.01		2.24
1054	1.01		2.25
1055	1.01		2.26
1056	1.01		2.27
1057	1.01		2.28
1058	1.01		2.29
1059	1.01		2.3
1060	1.02		2.31
1061	1.02		2.32
1062	1.02		2.33
1063	1.02		2.34
1064	1.02		2.35
1065	1.02		2.36
1066	1.02		2.37
1067	1.02		2.38
1068	1.02		2.39
1069	1.02		2.4
1070	1.02		2.41
1071	1.02		2.42
1072	1.02		2.43
1073	1.02		2.44
1074	1.02		2.45
1075	1.02		2.46
1076	1.02		2.47
1077	1.02		2.48
1078	1.02		2.49
1079	1.02		2.5
1080	1.02		2.51
1081	1.02		2.52
1082	1.02		2.53
1083	1.02		2.54
1084	1.02		2.55
1085	1.03		2.56
1086	1.03		2.57
1087	1.03		2.58
1088	1.03		2.59
1089	1.03		2.6
1090	1.03		2.61
1091	1.03		2.62
1092	1.03		2.63
1093	1.03		2.64
1094	1.03		2.65
1095	1.03		2.66
1096	1.03		2.67
1097	1.03		2.68
1098	1.03		2.69
1099	1.03		2.7
1100	1.03		2.71
1101	1.03		2.72
1102	1.03		2.73
1103	1.03		2.74
1104	1.03		2.75
1105	1.03		2.76
1106	1.03		2.77
1107	1.03		2.78
1108	1.03		2.79
1109	1.04		2.8
1110	1.04		2.81
1111	1.04		2.82
1112	1.04		2.83
1113	1.04		2.84
1114	1.04		2.85
1115	1.04		2.86
1116	1.04		2.87
1117	1.04		2.88
1118	1.04		2.89
1119	1.04		2.9
1120	1.04		2.91
1121	1.04		2.92
1122	1.04		2.93
1123	1.04		2.94
1124	1.04		2.95
1125	1.04		2.96
1126	1.04		2.97
1127	1.04		2.98
1128	1.04		2.99
1129	1.04
1130	1.04
1131	1.04
1132	1.04
1133	1.05
1134	1.05
1135	1.05
1136	1.05
1137	1.05
1138	1.05
1139	1.05
1140	1.05
1141	1.05
1142	1.05
1143	1.05
1144	1.05
1145	1.05
1146	1.05
1147	1.05
1148	1.05
1149	1.05
1150	1.05
1151	1.05
1152	1.05
1153	1.05
1154	1.05
1155	1.05
1156	1.06
1157	1.06
1158	1.06
1159	1.06
1160	1.06
1161	1.06
1162	1.06
1163	1.06
1164	1.06
1165	1.06
1166	1.06
1167	1.06
1168	1.06
1169	1.06
1170	1.06
1171	1.06
1172	1.06
1173	1.06
1174	1.06
1175	1.06
1176	1.06
1177	1.06
1178	1.07
1179	1.07
1180	1.07
1181	1.07
1182	1.07
1183	1.07
1184	1.07
1185	1.07
1186	1.07
1187	1.07
1188	1.07
1189	1.07
1190	1.07
1191	1.07
1192	1.07
1193	1.07
1194	1.07
1195	1.07
1196	1.07
1197	1.07
1198	1.07
1199	1.08
1200	1.08
1201	1.08
1202	1.08
1203	1.08
1204	1.08
1205	1.08
1206	1.08
1207	1.08
1208	1.08
1209	1.08
1210	1.08
1211	1.08
1212	1.08
1213	1.08
1214	1.08
1215	1.08
1216	1.08
1217	1.08
1218	1.08
1219	1.08
1220	1.09
1221	1.09
1222	1.09
1223	1.09
1224	1.09
1225	1.09
1226	1.09
1227	1.09
1228	1.09
1229	1.09
1230	1.09
1231	1.09
1232	1.09
1233	1.09
1234	1.09
1235	1.09
1236	1.09
1237	1.09
1238	1.09
1239	1.09
1240	1.1
1241	1.1
1242	1.1
1243	1.1
1244	1.1
1245	1.1
1246	1.1
1247	1.1
1248	1.1
1249	1.1
1250	1.1
1251	1.1
1252	1.1
1253	1.1
1254	1.1
1255	1.1
1256	1.1
1257	1.1
1258	1.1
1259	1.1
1260	1.11
1261	1.11
1262	1.11
1263	1.11
1264	1.11
1265	1.11
1266	1.11
1267	1.11
1268	1.11
1269	1.11
1270	1.11
1271	1.11
1272	1.11
1273	1.11
1274	1.11
1275	1.11
1276	1.11
1277	1.11
1278	1.11
1279	1.12
1280	1.12
1281	1.12
1282	1.12
1283	1.12
1284	1.12
1285	1.12
1286	1.12
1287	1.12
1288	1.12
1289	1.12
1290	1.12
1291	1.12
1292	1.12
1293	1.12
1294	1.12
1295	1.12
1296	1.12
1297	1.13
1298	1.13
1299	1.13
1300	1.13
1301	1.13
1302	1.13
1303	1.13
1304	1.13
1305	1.13
1306	1.13
1307	1.13
1308	1.13
1309	1.13
1310	1.13
1311	1.13
1312	1.13
1313	1.13
1314	1.13
1315	1.14
1316	1.14
1317	1.14
1318	1.14
1319	1.14
1320	1.14
1321	1.14
1322	1.14
1323	1.14
1324	1.14
1325	1.14
1326	1.14
1327	1.14
1328	1.14
1329	1.14
1330	1.14
1331	1.14
1332	1.15
1333	1.15
1334	1.15
1335	1.15
1336	1.15
1337	1.15
1338	1.15
1339	1.15
1340	1.15
1341	1.15
1342	1.15
1343	1.15
1344	1.15
1345	1.15
1346	1.15
1347	1.15
1348	1.15
1349	1.16
1350	1.16
1351	1.16
1352	1.16
1353	1.16
1354	1.16
1355	1.16
1356	1.16
1357	1.16
1358	1.16
1359	1.16
1360	1.16
1361	1.16
1362	1.16
1363	1.16
1364	1.16
1365	1.17
1366	1.17
1367	1.17
1368	1.17
1369	1.17
1370	1.17
1371	1.17
1372	1.17
1373	1.17
1374	1.17
1375	1.17
1376	1.17
1377	1.17
1378	1.17
1379	1.17
1380	1.17
1381	1.18
1382	1.18
1383	1.18
1384	1.18
1385	1.18
1386	1.18
1387	1.18
1388	1.18
1389	1.18
1390	1.18
1391	1.18
1392	1.18
1393	1.18
1394	1.18
1395	1.18
1396	1.19
1397	1.19
1398	1.19
1399	1.19
1400	1.19
1401	1.19
1402	1.19
1403	1.19
1404	1.19
1405	1.19
1406	1.19
1407	1.19
1408	1.19
1409	1.19
1410	1.19
1411	1.2
1412	1.2
1413	1.2
1414	1.2
1415	1.2
1416	1.2
1417	1.2
1418	1.2
1419	1.2
1420	1.2
1421	1.2
1422	1.2
1423	1.2
1424	1.2
1425	1.21
1426	1.21
1427	1.21
1428	1.21
1429	1.21
1430	1.21
1431	1.21
1432	1.21
1433	1.21
1434	1.21
1435	1.21
1436	1.21
1437	1.21
1438	1.21
1439	1.22
1440	1.22
1441	1.22
1442	1.22
1443	1.22
1444	1.22
1445	1.22
1446	1.22
1447	1.22
1448	1.22
1449	1.22
1450	1.22
1451	1.22
1452	1.22
1453	1.23
1454	1.23
1455	1.23
1456	1.23
1457	1.23
1458	1.23
1459	1.23
1460	1.23
1461	1.23
1462	1.23
1463	1.23
1464	1.23
1465	1.23
1466	1.24
1467	1.24
1468	1.24
1469	1.24
1470	1.24
1471	1.24
1472	1.24
1473	1.24
1474	1.24
1475	1.24
1476	1.24
1477	1.24
1478	1.24
1479	1.25
1480	1.25
1481	1.25
1482	1.25
1483	1.25
1484	1.25
1485	1.25
1486	1.25
1487	1.25
1488	1.25
1489	1.25
1490	1.25
1491	1.26
1492	1.26
1493	1.26
1494	1.26
1495	1.26
1496	1.26
1497	1.26
1498	1.26
1499	1.26
1500	1.26
1501	1.26
1502	1.26
1503	1.27
1504	1.27
1505	1.27
1506	1.27
1507	1.27
1508	1.27
1509	1.27
1510	1.27
1511	1.27
1512	1.27
1513	1.27
1514	1.27
1515	1.28
1516	1.28
1517	1.28
1518	1.28
1519	1.28
1520	1.28
1521	1.28
1522	1.28
1523	1.28
1524	1.28
1525	1.28
1526	1.28
1527	1.29
1528	1.29
1529	1.29
1530	1.29
1531	1.29
1532	1.29
1533	1.29
1534	1.29
1535	1.29
1536	1.29
1537	1.29
1538	1.3
1539	1.3
1540	1.3
1541	1.3
1542	1.3
1543	1.3
1544	1.3
1545	1.3
1546	1.3
1547	1.3
1548	1.3
1549	1.31
1550	1.31
1551	1.31
1552	1.31
1553	1.31
1554	1.31
1555	1.31
1556	1.31
1557	1.31
1558	1.31
1559	1.32
1560	1.32
1561	1.32
1562	1.32
1563	1.32
1564	1.32
1565	1.32
1566	1.32
1567	1.32
1568	1.32
1569	1.33
1570	1.33
1571	1.33
1572	1.33
1573	1.33
1574	1.33
1575	1.33
1576	1.33
1577	1.33
1578	1.33
1579	1.34
1580	1.34
1581	1.34
1582	1.34
1583	1.34
1584	1.34
1585	1.34
1586	1.34
1587	1.34
1588	1.35
1589	1.35
1590	1.35
1591	1.35
1592	1.35
1593	1.35
1594	1.35
1595	1.35
1596	1.35
1597	1.36
1598	1.36
1599	1.36
1600	1.36
1601	1.36
1602	1.36
1603	1.36
1604	1.36
1605	1.36
1606	1.37
1607	1.37
1608	1.37
1609	1.37
1610	1.37
1611	1.37
1612	1.37
1613	1.37
1614	1.38
1615	1.38
1616	1.38
1617	1.38
1618	1.38
1619	1.38
1620	1.38
1621	1.38
1622	1.39
1623	1.39
1624	1.39
1625	1.39
1626	1.39
1627	1.39
1628	1.39
1629	1.39
1630	1.4
1631	1.4
1632	1.4
1633	1.4
1634	1.4
1635	1.4
1636	1.4
1637	1.41
1638	1.41
1639	1.41
1640	1.41
1641	1.41
1642	1.41
1643	1.41
1644	1.42
1645	1.42
1646	1.42
1647	1.42
1648	1.42
1649	1.42
1650	1.42
1651	1.43
1652	1.43
1653	1.43
1654	1.43
1655	1.43
1656	1.43
1657	1.43
1658	1.44
1659	1.44
1660	1.44
1661	1.44
1662	1.44
1663	1.44
1664	1.45
1665	1.45
1666	1.45
1667	1.45
1668	1.45
1669	1.45
1670	1.46
1671	1.46
1672	1.46
1673	1.46
1674	1.46
1675	1.46
1676	1.47
1677	1.47
1678	1.47
1679	1.47
1680	1.47
1681	1.47
1682	1.48
1683	1.48
1684	1.48
1685	1.48
1686	1.48
1687	1.48
1688	1.49
1689	1.49
1690	1.49
1691	1.49
1692	1.49
1693	1.49
1694	1.5
1695	1.5
1696	1.5
1697	1.5
1698	1.5
1699	1.51
1700	1.51
1701	1.51
1702	1.51
1703	1.51
1704	1.52
1705	1.52
1706	1.52
1707	1.52
1708	1.52
1709	1.53
1710	1.53
1711	1.53
1712	1.53
1713	1.53
1714	1.54
1715	1.54
1716	1.54
1717	1.54
1718	1.54
1719	1.55
1720	1.55
1721	1.55
1722	1.55
1723	1.55
1724	1.56
1725	1.56
1726	1.56
1727	1.56
1728	1.56
1729	1.57
1730	1.57
1731	1.57
1732	1.57
1733	1.58
1734	1.58
1735	1.58
1736	1.58
1737	1.59
1738	1.59
1739	1.59
1740	1.59
1741	1.6
1742	1.6
1743	1.6
1744	1.6
1745	1.61
1746	1.61
1747	1.61
1748	1.61
1749	1.62
1750	1.62
1751	1.62
1752	1.62
1753	1.63
1754	1.63
1755	1.63
1756	1.64
1757	1.64
1758	1.64
1759	1.65
1760	1.65
1761	1.65
1762	1.66
1763	1.66
1764	1.66
1765	1.67
1766	1.67
1767	1.67
1768	1.68
1769	1.68
1770	1.68
1771	1.69
1772	1.69
1773	1.69
1774	1.7
1775	1.7
1776	1.7
1777	1.71
1778	1.71
1779	1.71
1780	1.72
1781	1.72
1782	1.72
1783	1.73
1784	1.73
1785	1.73
1786	1.74
1787	1.74
1788	1.74
1789	1.75
1790	1.75
1791	1.75
1792	1.76
1793	1.76
1794	1.76
1795	1.77
1796	1.77
1797	1.77
1798	1.78
1799	1.78
1800	1.78
1801	1.79
1802	1.79
1803	1.79
1804	1.8
1805	1.8
1806	1.8
1807	1.81
1808	1.81
1809	1.81
1810	1.82
1811	1.82
1812	1.83
1813	1.83
1814	1.84
1815	1.84
1816	1.85
1817	1.85
1818	1.86
1819	1.86
1820	1.87
1821	1.87
1822	1.88
1823	1.88
1824	1.89
1825	1.89
1826	1.9
1827	1.9
1828	1.91
1829	1.91
1830	1.92
1831	1.92
1832	1.93
1833	1.93
1834	1.94
1835	1.94
1836	1.95
1837	1.95
1838	1.96
1839	1.96
1840	1.97
1841	1.97
1842	1.98
1843	1.98
1844	1.99
1845	1.99
1846	2
1847	2
1848	2.01
1849	2.01
1850	2.02
1851	2.03
1852	2.04
1853	2.05
1854	2.06
1855	2.07
1856	2.08
1857	2.09
1858	2.1
1859	2.11
1860	2.12
1861	2.13
1862	2.14
1863	2.15
1864	2.16
1865	2.17
1866	2.18
1867	2.19
1868	2.2
1869	2.21
1870	2.22
1871	2.23
1872	2.24
1873	2.25
1874	2.26
1875	2.27
1876	2.28
1877	2.29
1878	2.3
1879	2.31
1880	2.32
1881	2.33
1882	2.34
1883	2.35
1884	2.36
1885	2.37
1886	2.38
1887	2.39
1888	2.4
1889	2.41
1890	2.42
1891	2.43
1892	2.44
1893	2.45
1894	2.46
1895	2.47
1896	2.48
1897	2.49
1898	2.5
1899	2.51
1900	2.52
1901	2.53
1902	2.54
1903	2.55
1904	2.56
1905	2.57
1906	2.58
1907	2.59
1908	2.6
1909	2.61
1910	2.62
1911	2.63
1912	2.64
1913	2.65
1914	2.66
1915	2.67
1916	2.68
1917	2.69
1918	2.7
1919	2.71
1920	2.72
1921	2.73
1922	2.74
1923	2.75
1924	2.76
1925	2.77
1926	2.78
1927	2.79
1928	2.8
1929	2.81
1930	2.82
1931	2.83
1932	2.84
1933	2.85
1934	2.86
1935	2.87
1936	2.88
1937	2.89
1938	2.9
1939	2.91
1940	2.92
1941	2.93
1942	2.94
1943	2.95
1944	2.96
1945	2.97
1946	2.98
1947	2.99

## Sheet: Fig. 4o
Fig 4o Off hotspot
Cell#	WT	SK2KO	CaMKII TT305/6VA
1	14.973	-30.8649	4.16216
2	21.1351	-25.4054	16.7568
3	13.2703	-29.8919	44.5946
4	8.72973	-17.4865	10.3243
5	24.2432	3.43243	2.75676
6	6.64865	-0.702703	11.3514
7	1.24324	2.10811	11.0811
8	14.7838	4.16216	7.54054
9	12.2973	2.86486	40.6216
10	14.4595	1.89189	20.027
11	25.8919	4.18919	12
12	-4.48649	12.3514	-3.7027
13	10	1.02703	4.91892
14	14.4054	-10.7838	-6.05405
15	21.8919	-6.86486	6.37838
16	18.5946	-26.7297	2.35135
17	26.2432	-26.7838	19.7568
18	14.3243	11.5676	3.64865
19	34.8378	5.89189	-8.83784
20	5.64865	19.1622	-2.27027
21	17.1081	7.67568	5.13514
22	0.405405	8.72973	-4.91892
23	0.567568	9.27027	5.81081
24	7.08108	3.18919	4.02703
25	21.8649	0.459459	-14.5946
26	19.4595	28.4054	-3.54054
27	1.24324	7.56757	12.7838
28	9.40541	3.32432	22.0541
29	0.945946	5.64865	19.8649
30	5.13514	1.43243	15.4865
31	24.1351	-0.0540541	2.62162
32	18.2703	-6.75676	0.837838
33	12.4865	4.35135	4.2973
34	6.64865	5.72973	4.16216
35	31.027	9.64865	4.62162
36	18.0811	-1.10811	13.973
37	2.64865	-0.972973	0
38	-19.973	14.3514	1.16216
39	-35.2973	5.21622	18.973
40	-4.35135	3.21622	-1.18919
41	4.83784	2.18919	-3.43243
42	-12.973	0.864865	14.5946
43	-13	8.02703	16.9189
44	-18.9189	8.86486	9.24324
45	0.648649	2.54054
46	-13	3.54054
47	-6.64865	1.05405
48	-0.891892	-3.7027
49	15.8649	-3.24324
50	0.891892	-12.3784
51	-3.32432	-6.18919
52		-5.45946
53		-14.4324
54		-30.5405
55		9.86486

## Sheet: Fig. 4p
Fig 4p Hotspot
Cell#	WT	SK2KO	CaMKII TT305/6VA
1	7.42584	-0.37799	-0.210526
2	7.42105	-0.23445	0.741627
3	1.96651	0.411483	0.258373
4	4.01435	-0.411483	0.832536
5	10.3541	1.10048	1.10048
6	13.4163	0.952153	-0.0861244
7	2.18182	0.349282	1.40191
8	1.41148	1.49761	8.98565
9	8.46411	-0.244019	6.27751
10	5.22967	-0.0287081	5
11	21.8182	0.444976	0.985646
12	4.79904	1.62679	2.88517
13	8.22967	0.0334928	3.20574
14	11.4211	-0.282297	-0.0861244
15	5.80861	1.19139	1.99043
16	4.94737	-0.38756	0.0813397
17	11.9091	-0.248804	0.0478469
18	11.7751	4.17703	3.80383
19	16.2249	1.4689	-0.215311
20	4.04785	2.58852	-0.392344
21	3.11005	-0.00956938	0.210526
22	6.14833	5.79904	-0.0956938
23	2.27751	5.58852	-0.0909091
24	7.1866	0.593301	-0.0334928
25	9.22488	0.373206	-0.406699
26	1.08612	0.100478	-0.105263
27	-0.148325	1.21531	0.961722
28	9.72727	0.133971	1.54545
29	0.177033	0.0478469	3.97129
30	1.61722	-0.00478469	0.751196
31	5.72249	-0.229665	-0.248804
32	1.83254	1.55502	0.22488
33	9.22967	1.5933	-0.124402
34	2.81818	1.55981	1.77033
35	2.70813	1.47847	2.6555
36	4.82297	1.48804	1.4689
37	7.41148	0.607656	0.334928
38	-0.272727	1.2823	2.25837
39	-0.30622	3.92823	1.32057
40	-0.440191	0.325359	1.69378
41	-0.229665	1.05263	1.40191
42	-0.267943	0.349282	1.77512
43	-0.258373	0.923445	1.07177
44	-0.23445	1.16746	2.07177
45	1.35885	0.129187
46	0.334928	3.83254
47	0.54067	0.229665
48	0.760766	0.478469
49	1.79904	0.0334928
50	0.650718	-0.311005
51	0.952153	-0.330144
52		-0.559809
53		-0.311005
54		-0.354067
55		4.61722
56		2.57895
57		11.5694
58		11.1053
59		13.7368
60		9.0622

## Sheet: Fig. 5e-5h
Fig 5e-5h Somatic, dendritic and AIS amplitude
	PF stimulus				Spontaneous
Cell #	Soma	Dendrite	AIS		Soma	Dendrite	AIS
1	0.0902158	0.659611	0.212526		0.149882	0.312142	0.259999
2	0.0645742	1.56024	0.160742		0.0496975	0.172211	0.109859
3	0.0367782	1.70764	0.185521		0.0243824	0.146289	0.222893
4	0.0465185	0.754705	0.080449		0.0975075	0.248403	0.174255
5	0.0296133	0.423384	0.140056		0.0827549	0.193343	0.142511
6	0.066146	0.842152	0.066181		0.0925903	0.178738	0.0968107
7	0.050091	0.615582	0.143854		0.0728829	0.163615	0.190658
8	0.053168	0.209521	0.0983733		0.131028	0.125463	0.134733
9	0.0868425	2.29507	0.133528		0.035581	0.132915	0.168795
10	0.0540773	0.11478	0.175853		0.126341	0.135071	0.144578
11	0.0513962	0.305268	0.122235		0.122709	0.140137	0.129368
12	0.0284192	1.5743	0.119931		0.0738996	0.272512	0.148784
13	0.00923052	1.35091	0.0401947		0.073085	0.265393	0.130633
14	0.0242496	1.07906	0.0380774		0.104359	0.26503	0.103284
15	0.0421383	0.810597	0.0543337		0.129475	0.260516	0.106418
16	0.0256727	0.458815	0.021494		0.0874403	0.281621	0.0919311
17	0.0310414	0.144538	0.0693408		0.0912275	0.585547	0.150727
18	0.0226935	0.205218	0.063755		0.0464292	0.510317	0.197561
19	0.0550225	1.5118	0.0981232		0.0864091	0.449976	0.115517
20	0.0884459	0.95823	0.0889279		0.0857045	0.3789	0.111365
21	0.0887545	0.688956	0.171306		0.113548	0.143054	0.139608
22	0.0621975	1.38636	0.117194		0.0832307	0.166246	0.147962
23	0.0714422	1.51628	0.209722		0.0541868	0.184869	0.161706
24	0.127205	2.02643	0.152874		0.134912	0.184581	0.15677
25	0.0872986	2.26659	0.181521		0.1086	0.257517	0.137051
26	0.0408198	2.66455	0.273913		0.0930957	0.295336	0.141469
27	0.0486457	0.479661	0.0992234		0.0781067	0.348748	0.117618
28	0.0541523	0.615925	0.0929431		0.085912	0.375009	0.110334
29	0.0569809	0.958676	0.0691298		0.117384	0.381298	0.14012
30	0.0594132	0.750422	0.126473		0.090277	0.409647	0.187002
31	0.0965917	1.26806	0.0918479		0.146567	0.324023	0.176144
32	0.0576342	0.901662	0.153336		0.154128	0.351862	0.240416
33	0.0508708	1.21541	0.0627145		0.129943	0.396104	0.140709
34	0.0541668	0.365328	0.0793242		0.161713	0.571252	0.23069
35	0.0576812	1.2754	0.0646123		0.150811	0.244119	0.182501
36	0.0298149	2.06531	0.0532617		0.0679552	0.203041	0.132409
37	0.0274653	1.10137	0.0587512		0.0937651	0.264315	0.110723
38	0.0423941	0.236915	0.0670803		0.0994011	0.190586	0.122245
39	0.0261714	0.188876	0.0753346		0.0571082	0.170715	0.106538
40	0.0187855	0.642733	0.0529132		0.0751664	0.120866	0.215757
41	0.0253185	1.40403	0.113496		0.0478517	0.217739	0.0774251

## Sheet: Fig. 6g
Fig. 6g Probability
	WT
cell#	Spon	4psi	6psi	8psi	10psi
	0.225	0.416667	0.636364	0.636364	0.5
	0.218478	0.333333	0.545455	0.636364	0.666667
	0.0704082	0.166667	0.333333	0.416667	0.307692
	0.0938776	0	0.333333	0.333333	0.0769231
	0.108163	0.333333	0.25	0.583333	0.307692
	0.118367	0.25	0.333333	0.666667	0.230769
	0.146939	0.333333	0.416667	0.666667	0.230769
	0.145918	0.166667	0.416667	0.416667	0.307692
	0.185714	0.25	0.583333	0.666667	0.538462
	0.228571	0.0833333	0.5	0.333333	0.230769
	0.147959	0.0833333	0.25	0.416667	0.307692
	0.237755	0.25	0.583333	0.333333	0.384615
	0.255102	0.25	0.5	0.5	0.461538
	0.129464	0.142857	0.357143	0.142857	0.0714286
	0.171429	0.357143	0.214286	0.0714286	0.285714
	0.21875	0.214286	0.142857	0.285714	0.285714
	0.189286	0.285714	0.214286	0.214286	0.0714286
	0.202679	0.142857	0.0714286	0.142857	0.214286
	0.23875	0.2	0.2	0.2	0.5
	0.15	0.2	0.3	0	0.3
	0.19125	0	0.1	0.2	0.1
	0.1575	0	0.1	0.2	0.2
	0.2725	0.6	0.3	0.4	0.4
	0.239773	0.0909091	0.272727	0.363636	0.272727
	0.202273	0.0909091	0.181818	0.181818	0.0909091
	0.234259	0.153846	0.285714	0.142857	0.384615
	0.224074	0.153846	0.357143	0.214286	0.230769
	0.172222	0.230769	0.142857	0.142857	0.153846
	0.230851	0.25	0.272727	0.230769	0.181818
	0.301064	0.416667	0.272727	0.153846	0.272727
	0.261702	0.333333	0	0.307692	0.0909091
	0.242553	0.333333	0.0909091	0.230769	0.0909091
	0.184043	0.583333	0.181818	0.307692	0.0909091
	0.217442	0.363636	0.25	0.1	0
	0.245349	0.454545	0.25	0.4	0.5
	0.245349	0	0.25	0.1	0.2
	0.244186	0.454545	0.333333	0.1	0.3
	0.145556	0.454545	0.363636	0.272727	0.25
	0.155556	0	0.0909091	0.181818	0.25
	0.195556	0.272727	0.0909091	0.545455	0.333333
	0.162222	0.272727	0.272727	0.545455	0.333333
	0.155556	0	0.0909091	0.272727	0.25
	0.231111	0.272727	0.181818	0.181818	0.166667
	0.185556	0.0909091	0.0909091	0.454545	0.25
	0.204444	0.363636	0.272727	0.454545	0.75
	0.231818	0.454545	0	0.272727	0.363636
	0.217045	0.454545	0.0909091	0.181818	0.272727
	0.276596	0.5	0.454545	0.25	0.25
	0.269149	0.25	0.0909091	0.416667	0.583333
	0.260638	0.333333	0.181818	0.333333	0.416667
	0.289362	0.166667	0.181818	0.0833333	0.333333
	0.194681	0.333333	0.0909091	0.25	0.416667
	0.239773	0.181818	0.545455	0.363636	0.636364
	0.171591	0.272727	0.181818	0.0909091	0.272727
	0.160227	0.363636	0.181818	0.181818	0.181818
	0.202273	0.272727	0.272727	0.0909091	0.181818
	0.152273	0	0.0909091	0	0.181818
	0.136364	0.0909091	0.0909091	0.181818	0.272727
	0.173864	0.0909091	0.181818	0.0909091	0.363636
	0.2125	0.181818	0.0909091	0.181818	0.181818
	0.2625	0.0909091	0.272727	0.0909091	0.0909091
	0.175	0.181818	0.272727	0.363636	0.272727
	0.255682	0.363636	0.363636	0.636364	0.272727
	0.102273	0.0909091	0.272727	0.181818	0.272727
	0.225	0.272727	0.727273	0.545455	0.545455
	0.134884	0.0909091	0.363636	0.1	0.272727
	0.15814	0.0909091	0.272727	0.4	0.0909091
	0.127907	0.181818	0.181818	0.3	0.181818
	0.159302	0.181818	0	0.1	0.0909091
	0.103488	0.0909091	0	0	0.0909091
	0.20814	0.181818	0.454545	0.3	0.181818
	0.17907	0.181818	0.181818	0.4	0.181818
	0.196512	0	0.272727	0.5	0.181818
	0.17093	0.0909091	0.545455	0.4	0.363636
	0.196591	0.0909091	0.454545	0.0909091	0.272727
	0.151136	0.181818	0.0909091	0.181818	0.454545
	0.179545	0.181818	0.272727	0.181818	0.545455
	0.182955	0.272727	0.454545	0.0909091	0.272727
	0.235	0.3	0.4	0.2	0.5
	0.235	0.1	0.3	0	0.3
	0.16	0	0	0.1	0.3
	0.22	0.3	0.3	0.1	0
	0.24625	0.4	0.5	0.4	0.3
	0.16	0.2	0.3	0.3	0.4
	0.17625	0.3	0.1	0.2	0.3
	0.17	0.3	0.4	0	0.4
	0.19375	0	0.1	0.2	0.3
	0.2625	0.2	0.1	0.5	0.4
	0.213333	0.272727	0.0909091	0.5	0.363636
	0.275556	0.454545	0.363636	0.416667	0.272727
	0.245556	0.272727	0.272727	0.583333	0.545455
	0.256667	0.818182	0.272727	0.5	0.454545
	0.291111	0.545455	0.181818	0.5	0.545455
	0.224444	0.545455	0.272727	0.416667	0.272727
	0.27	0.363636	0.363636	0.416667	0.545455
	0.257778	0.545455	0.545455	0.5	0.545455
	0.291111	0.454545	0.454545	0.75	0.454545
	0.263333	0.0909091	0.363636	0.583333	0.454545
	0.258889	0.545455	0.545455	0.416667	0.272727
	0.27	0.272727	0.363636	0.333333	0.454545
	0.246667	0.363636	0.363636	0.166667	0.454545
	0.193333	0.181818	0.0909091	0.5	0.181818
	0.228889	0.0909091	0.0909091	0.583333	0.363636
	0.25	0.166667	0.5	0.333333	0.416667
	0.25	0.0833333	0.166667	0.583333	0.25
	0.317708	0	0.5	0.25	0.333333
	0.213542	0.25	0.5	0.75	0.5
	0.2125	0.333333	0.416667	0.583333	0.666667
	0.238542	0.166667	0.333333	0.333333	0.333333
	0.297917	0.25	0.333333	0.416667	0.583333
	0.257292	0.166667	0.333333	0.333333	0.25
	0.255208	0.25	0.416667	0.5	0.333333
	0.212766	0.333333	0.25	0.307692	0.6
	0.243617	0.5	0.333333	0.153846	0.6
	0.184043	0.0833333	0.333333	0.461538	0.3
	0.184043	0.333333	0.0833333	0.461538	0.4
	0.219149	0.416667	0.5	0.153846	0.5
	0.289362	0.333333	0.666667	0.307692	0.6
	0.262766	0.25	0.333333	0.384615	0.5
	0.25	0.333333	0.333333	0.461538	0.6
	0.203191	0.25	0.25	0.153846	0.5
	0.27766	0.166667	0.416667	0.230769	0.6
	0.271277	0.416667	0.166667	0.230769	0.7
	0.206383	0.416667	0.333333	0.153846	0.5
	0.265957	0.25	0.333333	0.230769	0.7
	0.296809	0.166667	0.25	0.307692	0.8
	0.209574	0.25	0.333333	0	0.5
	0.219149	0.25	0.166667	0.272727	0.583333
	0.178723	0.0833333	0.166667	0.272727	0.416667
	0.198936	0.25	0.333333	0.272727	0.25
	0.231915	0.333333	0.333333	0.181818	0.416667
	0.206383	0.25	0.25	0.272727	0.25
	0.190426	0.0833333	0.166667	0.0909091	0.0833333
	0.251887	0.230769	0.615385	0.307692	0.428571
	0.271698	0.384615	0.615385	0.307692	0.428571
	0.258491	0.307692	0.230769	0.461538	0.214286
	0.246226	0.307692	0.384615	0.153846	0.5
	0.259434	0.461538	0.615385	0.538462	0.571429
	0.270755	0.384615	0.307692	0.307692	0.642857
	0.278302	0.307692	0.307692	0.153846	0.357143
	0.226415	0.384615	0.384615	0.153846	0.285714
	0.271698	0.307692	0.461538	0.230769	0.642857
	0.283962	0.384615	0.692308	0.461538	0.571429
	0.277358	0.0769231	0.384615	0.307692	0.214286
	0.298113	0.538462	0.461538	0.307692	0.214286
	0.253774	0.230769	0.384615	0.153846	0.214286
	0.251887	0.230769	0.307692	0.307692	0.142857
	0.25	0.230769	0.230769	0	0.285714
	0.285849	0.384615	0.384615	0.153846	0.5
	0.257547	0.384615	0.384615	0.230769	0.285714
	0.295283	0.615385	0.384615	0.153846	0.428571
	0.25283	0.307692	0.692308	0.538462	0.428571
	0.269811	0.0769231	0.307692	0.153846	0.428571
	0.256122	0.25	0.333333	0.384615	0.416667
	0.309184	0.333333	0.333333	0.384615	0.5
	0.287755	0.25	0.416667	0.307692	0.333333
	0.267347	0.5	0.416667	0.692308	0.583333
	0.291837	0.583333	0.333333	0.307692	0.5
	0.257143	0.25	0.333333	0.230769	0.333333
	0.272449	0.416667	0.5	0.384615	0.416667
	0.266327	0.416667	0.333333	0.230769	0.25
	0.238776	0.5	0.416667	0.307692	0.75
	0.227551	0.25	0.416667	0.230769	0.25
	0.247959	0.333333	0.25	0.230769	0.333333
	0.22449	0.416667	0.166667	0.461538	0.5
	0.256122	0.5	0.416667	0.307692	0.5
	0.206122	0.416667	0.333333	0.307692	0.333333
	0.254082	0.416667	0.5	0.384615	0.416667
	0.215957	0.0909091	0.5	0.333333	0.583333
	0.202128	0	0.416667	0.166667	0.166667
	0.211702	0.0909091	0.416667	0.416667	0.333333
	0.206383	0	0.416667	0.25	0.416667
	0.201064	0.181818	0.5	0.416667	0.333333
	0.265957	0.363636	0.583333	0.5	0.416667
	0.226596	0.0909091	0.166667	0.25	0.166667
	0.22234	0	0.25	0.25	0.166667
	0.221277	0.181818	0.416667	0.25	0.416667
	0.195745	0	0.333333	0.166667	0.333333
	0.235106	0.181818	0.416667	0	0.333333
	0.22766	0.454545	0.25	0.416667	0.416667
	0.231915	0	0.416667	0.25	0.416667
	0.245745	0.0909091	0.333333	0.166667	0.25
	0.2675	0.333333	0.333333	0.333333	0.4
	0.226667	0.2	0.333333	0.4	0.466667
	0.245	0.2	0.4	0.533333	0.266667
	0.214167	0.333333	0.2	0.266667	0.333333
	0.254167	0.2	0.333333	0.6	0.533333
	0.201667	0.133333	0.133333	0.466667	0.666667
	0.25	0.133333	0.333333	0.4	0.4
	0.265833	0.333333	0.333333	0.4	0.466667
	0.220833	0.466667	0.533333	0.6	0.666667
	0.275	0.333333	0.266667	0.466667	0.6
	0.255	0.333333	0.333333	0.466667	0.466667
	0.254167	0.266667	0.2	0.533333	0.666667
	0.260833	0.266667	0.4	0.466667	0.6
	0.225	0.2	0.133333	0.6	0.8
	0.226667	0.133333	0.2	0.6	0.733333
	0.2375	0.466667	0.4	0.466667	0.533333
	0.25	0.333333	0.333333	0.4	0.466667
	0.211667	0.2	0.333333	0.533333	0.733333
	0.2225	0.333333	0.333333	0.4	0.466667
	0.233333	0.4	0.333333	0.333333	0.466667
	0.224167	0.333333	0.266667	0.533333	0.666667
	0.209167	0.4	0.133333	0.466667	0.666667
	0.2175	0.466667	0.133333	0.4	0.266667
	0.265	0.2	0.266667	0.333333	0.4
	0.236667	0.4	0.533333	0.533333	0.666667
	0.166176	0.176471	0.5	0.6	0.444444
	0.156618	0.294118	0.444444	0.333333	0.333333
	0.133824	0.176471	0.5	0.266667	0.555556
	0.159559	0.294118	0.5	0.333333	0.5
	0.129412	0.117647	0.333333	0.333333	0.388889
	0.129412	0.235294	0.5	0.133333	0.333333
	0.125735	0.176471	0.388889	0.266667	0.222222
	0.174265	0.176471	0.176471	0.25	0.333333
	0.154412	0.176471	0.176471	0.1875	0.333333
	0.200735	0.117647	0.352941	0.25	0.388889
	0.217647	0.0588235	0.176471	0.125	0.222222
	0.190441	0.117647	0.176471	0.125	0.333333
	0.158088	0.176471	0.235294	0.1875	0.277778
	0.15	0.117647	0.117647	0.1875	0.333333
	0.165441	0.0588235	0.117647	0.1875	0.333333
	0.186765	0.176471	0.117647	0.3125	0.222222
	0.198529	0.176471	0.176471	0.1875	0.166667
	0.203676	0.117647	0	0.25	0.333333
	0.236765	0.176471	0.176471	0.25	0.166667
	0.180882	0.117647	0.176471	0.25	0.388889
	0.167647	0.176471	0.176471	0.5	0.333333
	0.202941	0.117647	0.235294	0.3125	0.333333
	0.222794	0.294118	0.411765	0.647059	0.882353
	0.194118	0.235294	0.117647	0.176471	0.411765
	0.183088	0.176471	0.411765	0.411765	0.235294
	0.158824	0.176471	0.235294	0.235294	0.411765
	0.230147	0.294118	0.294118	0.411765	0.647059
	0.221324	0.294118	0.352941	0.529412	0.823529
	0.230147	0.294118	0.411765	0.352941	0.294118
	0.245588	0.235294	0.411765	0.411765	0.294118
	0.214706	0.176471	0.294118	0.411765	0.411765
	0.1525	0.2	0.133333	0.333333	0.0666667
	0.149167	0.266667	0.333333	0.266667	0.2
	0.175833	0.133333	0.266667	0.133333	0.266667
	0.175	0.133333	0.2	0.2	0.266667
	0.193333	0.4	0.2	0.266667	0.333333
	0.188333	0.4	0.333333	0.6	0.4
	0.205	0.266667	0.2	0.466667	0.6
	0.250833	0.4	0.4	0.666667	0.4

## Sheet: Fig. 6h
Fig. 6h Amplitude
	WT
cell#	Spon	4psi	6psi	8psi	10psi
1	0.118057	0.161633	0.148023	0.255593	0.243869
2	0.111825	0.132423	0.210569	0.201603	0.218346
3	0.0471166	0.0823014	0.0980142	0.100275	0.0730255
4	0.0468358	0.0413123	0.133315	0.121837	0.111644
5	0.0605344	0.105484	0.139527	0.176241	0.139143
6	0.0438233	0.0813899	0.112768	0.194996	0.0734068
7	0.0759094	0.116949	0.163456	0.244373	0.108973
8	0.0825896	0.0637803	0.16747	0.167562	0.136138
9	0.0728175	0.111674	0.145286	0.158068	0.140743
10	0.106421	0.0644196	0.1625	0.167999	0.131048
11	0.0774913	0.0737359	0.143944	0.15172	0.149724
12	0.0939512	0.0730676	0.120511	0.138854	0.119646
13	0.101328	0.151714	0.160569	0.191934	0.181298
14	0.0626298	0.0701821	0.0940384	0.0653173	0.0753775
15	0.0902598	0.0878593	0.0748527	0.0467041	0.122859
16	0.125804	0.0757225	0.0910668	0.136279	0.202454
17	0.120644	0.122873	0.0867426	0.100242	0.0559334
18	0.209917	0.114455	0.0881487	0.159889	0.110264
19	0.140733	0.0768422	0.0824528	0.0953271	0.155034
20	0.0502205	0.0464366	0.0675263	0.066748	0.104577
21	0.0803465	0.0366289	0.102278	0.0778149	0.0584922
22	0.135198	0.0410228	0.0458818	0.250824	0.142529
23	0.111136	0.225162	0.153458	0.204279	0.188189
24	0.157308	0.137374	0.187593	0.174728	0.249556
25	0.131806	0.150116	0.131349	0.101543	0.0923364
26	0.14498	0.102031	0.0992764	0.100763	0.145585
27	0.121391	0.071714	0.122716	0.0711192	0.118921
28	0.0882403	0.0678278	0.0568455	0.0549308	0.0555997
29	0.163898	0.149585	0.0820726	0.0981685	0.128244
30	0.146346	0.217271	0.127896	0.142767	0.131841
31	0.0876663	0.103073	0.0827421	0.100325	0.0817167
32	0.0747713	0.0858106	0.101773	0.0840766	0.104679
33	0.171213	0.17356	0.151744	0.157501	0.0977597
34	0.172545	0.114706	0.175177	0.120882	0.0948997
35	0.18293	0.262318	0.321079	0.20065	0.454929
36	0.116527	0.0501254	0.107483	0.0735355	0.116922
37	0.178081	0.251955	0.237264	0.193684	0.250649
38	0.11079	0.219009	0.1957	0.150619	0.147227
39	0.13312	0.13136	0.0606275	0.115842	0.135333
40	0.148728	0.116972	0.0904851	0.221389	0.19617
41	0.0737775	0.0940338	0.0831833	0.122359	0.0917032
42	0.168798	0.152144	0.080471	0.164652	0.176861
43	0.174696	0.156974	0.158442	0.169496	0.144726
44	0.124166	0.163441	0.0962141	0.20157	0.207441
45	0.0987525	0.134958	0.105117	0.161475	0.206268
46	0.15354	0.32525	0.21546	0.210418	0.153301
47	0.186623	0.269284	0.166224	0.243967	0.17155
48	0.37185	0.388372	0.409614	0.333739	0.242783
49	0.230724	0.34027	0.0939688	0.181706	0.377959
50	0.182306	0.212029	0.178877	0.312911	0.221012
51	0.292556	0.234051	0.281941	0.219485	0.220461
52	0.248928	0.368819	0.248407	0.0845919	0.285485
53	0.105451	0.137099	0.159814	0.182702	0.200462
54	0.124726	0.13554	0.105937	0.0864555	0.088135
55	0.0991249	0.196265	0.159226	0.145846	0.128033
56	0.0869841	0.083414	0.177478	0.11388	0.0896881
57	0.106587	0.0356073	0.111796	0.10244	0.145873
58	0.105319	0.158561	0.221351	0.134584	0.169338
59	0.0684696	0.0991005	0.136268	0.0833842	0.133198
60	0.103518	0.089139	0.0753299	0.124513	0.077451
61	0.114806	0.0575582	0.101266	0.100544	0.123767
62	0.0923443	0.0841401	0.108445	0.14549	0.0910142
63	0.143597	0.113486	0.178988	0.199438	0.188287
64	0.104925	0.131973	0.249856	0.152605	0.143517
65	0.147824	0.135302	0.233925	0.130966	0.181999
66	0.10148	0.179791	0.131828	0.119132	0.178718
67	0.0878496	0.138112	0.128536	0.168303	0.0722299
68	0.0691074	0.126182	0.0883341	0.0890357	0.0731769
69	0.0704408	0.104422	0.0484651	0.0955441	0.0816751
70	0.0488535	0.0443652	0.0487358	0.105281	0.0801996
71	0.106643	0.0962895	0.171352	0.154514	0.136135
72	0.0741988	0.0695591	0.102808	0.0848301	0.102179
73	0.101796	0.0405505	0.13747	0.136721	0.0845998
74	0.0829306	0.0553564	0.136144	0.113041	0.116045
75	0.0722329	0.0526002	0.0929754	0.0430679	0.112526
76	0.102744	0.107488	0.112625	0.0950685	0.262438
77	0.0779607	0.0401729	0.0841908	0.0506509	0.187536
78	0.0966016	0.0932305	0.166219	0.0612893	0.169499
79	0.141645	0.102719	0.178523	0.0689735	0.172257
80	0.110573	0.0726774	0.152456	0.086577	0.142723
81	0.106037	0.0741271	0.0518849	0.135235	0.174331
82	0.0955401	0.0930709	0.116563	0.123636	0.0969268
83	0.0966865	0.150493	0.165035	0.176809	0.129528
84	0.0958396	0.0851359	0.105645	0.178083	0.130093
85	0.109179	0.126555	0.0900743	0.108946	0.138623
86	0.062026	0.12125	0.119768	0.0372786	0.143108
87	0.118202	0.041833	0.123968	0.144917	0.121987
88	0.118407	0.0861909	0.118116	0.170466	0.137211
89	0.154914	0.345427	0.277618	0.311203	0.194993
90	0.336197	0.339103	0.342974	0.323098	0.316181
91	0.192083	0.297678	0.44617	0.369501	0.333906
92	0.24839	0.649358	0.574902	0.532373	0.46112
93	0.265863	0.565059	0.557413	0.511039	0.480222
94	0.162472	0.375932	0.304127	0.401152	0.230519
95	0.179909	0.375358	0.433618	0.320433	0.4748
96	0.273398	0.26095	0.368478	0.315537	0.361935
97	0.163108	0.284737	0.34208	0.390658	0.321137
98	0.199796	0.154954	0.350739	0.219233	0.227788
99	0.269643	0.315906	0.514333	0.297205	0.243278
100	0.176642	0.13484	0.302309	0.273958	0.305062
101	0.123857	0.27112	0.404734	0.289875	0.296827
102	0.219998	0.123081	0.149953	0.295084	0.242703
103	0.161091	0.165373	0.371767	0.3134	0.298977
104	0.309858	0.352596	0.219856	0.362876	0.42683
105	0.149673	0.123179	0.233517	0.206281	0.205007
106	0.244339	0.151384	0.246919	0.306866	0.295265
107	0.167919	0.232653	0.349776	0.372035	0.450455
108	0.160227	0.127915	0.293869	0.303786	0.40812
109	0.233288	0.235056	0.366989	0.375837	0.355042
110	0.17646	0.17384	0.228436	0.285585	0.2846
111	0.209445	0.161595	0.204087	0.24398	0.157295
112	0.157826	0.216625	0.22086	0.326721	0.217392
113	0.155033	0.174643	0.166093	0.162623	0.23279
114	0.0627844	0.208364	0.117076	0.141263	0.170528
115	0.15339	0.233261	0.198377	0.202347	0.320998
116	0.110424	0.138744	0.120187	0.179948	0.216703
117	0.121884	0.220667	0.238192	0.183113	0.251237
118	0.165365	0.279902	0.182243	0.193578	0.241109
119	0.165786	0.192085	0.172006	0.154815	0.226123
120	0.187194	0.260165	0.20063	0.258656	0.430871
121	0.205553	0.221169	0.181057	0.186857	0.432282
122	0.182272	0.206407	0.145333	0.159843	0.289246
123	0.130545	0.202646	0.192951	0.186298	0.318811
124	0.110209	0.163903	0.177937	0.175542	0.275626
125	0.117439	0.301429	0.289352	0.238676	0.366909
126	0.151367	0.246139	0.19507	0.177739	0.245902
127	0.12229	0.153225	0.150119	0.0512297	0.143483
128	0.113172	0.136695	0.154417	0.161298	0.238987
129	0.133383	0.0924224	0.133651	0.112593	0.180237
130	0.130336	0.135121	0.155838	0.154198	0.157148
131	0.129785	0.128563	0.147245	0.133843	0.142845
132	0.0918001	0.126422	0.0895833	0.0925703	0.0954022
133	0.102083	0.11483	0.152616	0.100495	0.11204
134	0.296406	0.308519	0.318193	0.324156	0.341386
135	0.23172	0.328895	0.407339	0.287133	0.35596
136	0.227376	0.263752	0.161532	0.272479	0.31588
137	0.168179	0.278098	0.382388	0.268392	0.202594
138	0.25901	0.31821	0.630356	0.44462	0.55134
139	0.227512	0.255471	0.325977	0.18692	0.476321
140	0.168291	0.145724	0.36151	0.134468	0.21234
141	0.207039	0.20456	0.201169	0.179435	0.153587
142	0.269841	0.1761	0.422314	0.359902	0.392451
143	0.255881	0.329268	0.539052	0.42567	0.601543
144	0.239127	0.148663	0.248636	0.279991	0.278939
145	0.18774	0.191992	0.24746	0.178042	0.170559
146	0.177347	0.208135	0.175083	0.188573	0.165134
147	0.166111	0.183102	0.185831	0.14154	0.217953
148	0.272234	0.221718	0.267832	0.206931	0.32196
149	0.173563	0.208631	0.268724	0.159679	0.222279
150	0.244124	0.173519	0.243696	0.181487	0.145189
151	0.211209	0.301375	0.289057	0.258607	0.31897
152	0.266287	0.301482	0.37269	0.257759	0.344155
153	0.244846	0.108555	0.252172	0.240327	0.250532
154	0.190521	0.45519	0.552762	0.668007	0.64201
155	0.317664	0.368832	0.579176	0.568991	0.775752
156	0.245885	0.35687	0.418243	0.616772	0.752437
157	0.220492	0.443982	0.608073	0.677279	0.861298
158	0.322041	0.34565	0.439175	0.371582	0.500663
159	0.161032	0.230803	0.339462	0.378441	0.491171
160	0.259021	0.489495	0.57927	0.564778	0.610495
161	0.222769	0.35095	0.434996	0.473175	0.658841
162	0.22868	0.312197	0.252881	0.418277	0.583414
163	0.228663	0.368971	0.577497	0.529682	0.601099
164	0.190427	0.429782	0.365537	0.628852	0.658005
165	0.279514	0.397919	0.205226	0.49156	0.311945
166	0.241019	0.384485	0.318697	0.415965	0.359135
167	0.250498	0.379129	0.373035	0.248461	0.335077
168	0.229977	0.344223	0.423115	0.410127	0.437446
169	0.180185	0.212398	0.334548	0.302832	0.435812
170	0.176555	0.195551	0.385499	0.210358	0.360093
171	0.14118	0.18924	0.326568	0.253927	0.320447
172	0.198111	0.151196	0.313487	0.209094	0.358585
173	0.148026	0.248366	0.366612	0.254281	0.323844
174	0.219285	0.335742	0.605552	0.377774	0.508615
175	0.163151	0.181532	0.387854	0.158086	0.332842
176	0.194429	0.160959	0.322399	0.158438	0.290637
177	0.234648	0.259029	0.27814	0.344556	0.412068
178	0.152587	0.139488	0.29367	0.199398	0.372933
179	0.319035	0.204762	0.4907	0.240789	0.511603
180	0.183561	0.330813	0.489744	0.314312	0.472747
181	0.167318	0.18357	0.408844	0.288204	0.418603
182	0.221781	0.173908	0.315554	0.292431	0.317502
183	0.145152	0.196161	0.205132	0.184533	0.206194
184	0.128872	0.112287	0.142925	0.141858	0.190992
185	0.16829	0.121925	0.15105	0.183815	0.179065
186	0.138365	0.11445	0.143494	0.130174	0.170491
187	0.130909	0.161482	0.225806	0.228037	0.245239
188	0.096721	0.11666	0.12535	0.163602	0.195733
189	0.137082	0.15196	0.216967	0.188156	0.269483
190	0.174669	0.169608	0.204052	0.18842	0.269687
191	0.144431	0.185941	0.236366	0.177826	0.257088
192	0.149177	0.173349	0.187958	0.205711	0.283916
193	0.133602	0.153236	0.195253	0.195342	0.219747
194	0.170923	0.153726	0.196717	0.216634	0.278958
195	0.164273	0.153321	0.198871	0.217976	0.287771
196	0.128801	0.15319	0.178153	0.166563	0.216266
197	0.118437	0.161542	0.185562	0.174197	0.218411
198	0.14555	0.214873	0.201314	0.208819	0.209225
199	0.143528	0.181664	0.157454	0.191119	0.185659
200	0.133254	0.12609	0.140915	0.160205	0.194777
201	0.113452	0.144636	0.147134	0.125108	0.188919
202	0.168892	0.159985	0.16298	0.127301	0.186338
203	0.12351	0.140436	0.163039	0.165582	0.22899
204	0.143324	0.153885	0.142186	0.130574	0.206049
205	0.10636	0.128499	0.148342	0.146637	0.182183
206	0.144806	0.100616	0.141039	0.181548	0.168672
207	0.125407	0.164109	0.206199	0.182909	0.204321
208	0.115755	0.151132	0.206744	0.162274	0.22838
209	0.103088	0.132108	0.191808	0.163629	0.211107
210	0.125908	0.152072	0.219843	0.16273	0.216161
211	0.110239	0.169015	0.168508	0.194152	0.228612
212	0.0915929	0.115203	0.1645	0.119133	0.185442
213	0.0998694	0.129814	0.199644	0.148428	0.210765
214	0.0997485	0.121851	0.219258	0.180937	0.250218
215	0.135939	0.129837	0.104949	0.106659	0.12681
216	0.113984	0.150654	0.153252	0.0987544	0.149211
217	0.113978	0.126659	0.106803	0.136337	0.136696
218	0.17425	0.1262	0.125273	0.140985	0.157226
219	0.123028	0.0941838	0.100681	0.111637	0.115709
220	0.0939932	0.0847703	0.0652959	0.0821912	0.0948394
221	0.0995184	0.121285	0.12036	0.0783757	0.124552
222	0.146579	0.0773986	0.129888	0.164684	0.204881
223	0.131512	0.105685	0.0788481	0.105708	0.118961
224	0.178998	0.120717	0.153484	0.0904095	0.134743
225	0.14751	0.131009	0.113355	0.145582	0.127081
226	0.124684	0.136425	0.088973	0.108593	0.111205
227	0.110686	0.0824906	0.130268	0.149233	0.16617
228	0.179783	0.149892	0.166769	0.224094	0.2071
229	0.107829	0.0799016	0.144933	0.174077	0.181021
230	0.165614	0.134407	0.214261	0.282594	0.334357
231	0.16716	0.0992926	0.0950892	0.14072	0.14585
232	0.253494	0.123289	0.307687	0.374039	0.217782
233	0.143703	0.140209	0.184131	0.18648	0.118139
234	0.142577	0.136542	0.119706	0.159529	0.24122
235	0.139694	0.148366	0.186291	0.201311	0.265174
236	0.140098	0.155058	0.155812	0.150858	0.17563
237	0.173711	0.110114	0.196899	0.219065	0.175587
238	0.163982	0.16791	0.169772	0.224616	0.173611
239	0.137621	0.174822	0.186781	0.208652	0.0934228
240	0.131798	0.105036	0.236661	0.159571	0.111246
241	0.141225	0.18185	0.117129	0.0608739	0.121684
242	0.138107	0.150005	0.220749	0.168529	0.274445
243	0.153508	0.238628	0.221694	0.178231	0.202804
244	0.174698	0.238167	0.191009	0.353785	0.284386
245	0.185073	0.19274	0.223008	0.333414	0.288613
246	0.21003	0.280872	0.213706	0.416478	0.322431

[truncated: 19 more sheets: Fig. 7e, Fig. 7f, Fig. 8c, 8e, Fig. 8d, Supp Fig 1a, Supp Fig1b, Supp Fig2a, Supp Fig2b, Supp Fig 4m, Supp Fig 4n, Supp Fig 4o, Supp Fig. 6a, Supp Fig. 6d, Supp Fig. 7a, Supp Fig. 7b, Supp Fig. 8e, Supp Fig. 8f, Supp Fig. 9, Supp Fig. 10]
